# Supplementary material for: Trimethyl­ammonium 2,6-dioxo-5-(2,4,6-trinitro­phen­yl)-1,2,3,6-tetra­hydro­pyrimidin-4-olate
Source: Acta Crystallogr Sect E Struct Rep Online. 2011 Dec 7;68(Pt 1):o29–30. doi: 10.1107/S1600536811051610 (PMC3254393; doi:10.1107/S1600536811051610)
Supplement: Supplementary file 1 [file e-68-00o29-sup1.cif]

##############################################################################
###                                                                        ###
###           Electronic papers (Acta Crystallographica Section C)         ###
###                                                                        ###
##############################################################################
#                                                                            #
# This paper is published electronically. It meets the data-validation       #
# criteria for publication in Acta Crystallographica Section C.              #
# The submission has been checked by a Section C Co-editor though the text   #
# in _publ_section_comments is the responsibility of the authors.            #
#                                                                            #
# Electronic papers are listed in the printed contents pages of an issue of  #
# Acta Crystallographica Section C within two months of acceptance and are   #
# available by email and via the online contents pages for that issue.       #
#                                                                            #
# Software is freely available for graphical display of the structure(s) in  #
# this CIF.  For information consult the CIF home page http://www.iucr.org/  #
# cif/home.html                                                              #
#                                                                            #
#            Copyright International Union of Crystallography                #
#                                                                            #
##############################################################################
data_global
_audit_creation_method     SHELXL-97
_journal_data_validation_number     ?
_journal_date_recd_electronic     2011-08-15
_journal_date_accepted     2011-11-30
_journal_name_full     'Acta Crystallographica, Section E'
_journal_year     2012
_journal_volume     68
_journal_issue      1
_journal_page_first     eo29
_journal_page_last     eo30
_journal_paper_category     QO
_journal_paper_doi     10.1107/S1600536811051610
_journal_coeditor_code     QK2022
_publ_contact_author_name     'Kalaivani,D'
_publ_contact_author_address
;
PG and Research Department of Chemistry
Seethalakshmi Ramaswami College,
Tiruchirappalli 620 002,
Tamil Nadu, India
;
_publ_contact_author_email     kalaivbalaj@yahoo.co.in
_publ_contact_author_phone        .91E-306
_publ_section_title
;
Trimethylammonium
2,6-dioxo-5-(2,4,6-trinitrophenyl)-1,2,3,6-tetrahydropyrimidin-4-olate
;
loop_
    _publ_author_name
    _publ_author_address
    ' Kalaivani, D.'
;
      PG and Research Department of Chemistry
      Seethalakshmi Ramaswami College,
      Tiruchirappalli 620 002, Tamil Nadu, India
;
    ' Buvaneswari, M.'
;
     PG and Research Department of Chemistry
     Seethalakshmi Ramaswami College,
     Tiruchirappalli 620 002, Tamil Nadu, India
;
    'Rajeswari, S.'
;
      Department of Chemistry
      Faculty of Engineering and Technology
,     SRM University, Kattankulathur 603 203
      Tamil Nadu, India
;
_publ_section_abstract
;
In the title barbiturate (trivial name: trimethylammonium
2,4,6-trinitrophenylbarbiturate), C~3~H~10~N^+^.C~10~H~4~N~5~O~9~^-^, the
asymmetric unit contains two sets of anion--cation moieties. Adjacent anions
are connected into ribbons along [100] through two heterocyclic dimers of
<i>R</i>~2~^2^(8) ring motifs formed by N---H...O hydrogen bonds. Attached to
both sides of these ribbons <i>via</i> N---H...O hydrogen bonds are the
trimethylammonium cations. C---H...O hydrogen bonds are also observed.
;
_publ_section_comment
;
Barbiturates are biologically active molecules (Nogrady, 1988; Gitto
<i>et
al.</i>, 2006). Many reported barbiturates have noticeable side effects
(Hardman & Limbird, 2001; Rana <i>et al.</i>, 2007). The
growing interest in
preparing new barbiturates prompted the present work. A barbiturate previously
synthesized in our laboratory from 1-chloro-2,4-dinitrobenzene, barbituric
acid and triethylamine has only one anion-cation pair in the asymmetric unit
(Kalaivani <i>et al.</i>, 2008; Kalaivani & Malarvizhi, 2009).
However, the
asymmetric unit of the title barbiturate (Scheme), prepared from
1-chloro-2,4,6-trinitrobenzene, barbituric acid and trimethylamine, comprises
two sets of anion-cation moieties (Fig. 1). Two sets of <i>R</i>~2~^2^(8)
hydrogen bond motifs are noticed between the adjacent anions. The hydrogen
bonds N9---H9...O8 and N5---H5...O16 form the first set of <i>R</i>~2~^2^(8)
motif and the hydrogen bonds N10---H10...O7 and N4---H4...O17 form the second
set of <i>R</i>~2~^2^(8) motif. The aggregations of these motifs form an
infinite one dimensional anionic ribbon extending along [100] direction. To
either side of the anionic ribbon the trimethylammonium cations are hydrogen
bonded through N11---H11A...O9 and N12---H12A...O18 hydrogen bonds in the
terminal positions as depicted in Fig. 2. Furthermore a number of weak
C---H...O interactions (cf. Table 1) contribute to the three-dimensional
coherence of the crystal structure.
;
_publ_section_acknowledgements
;
The authors are thankful to the SAIF, IIT Madras, for the X-ray data collection.
;
_publ_section_references
;
Altomare, A., Cascarano, G., Giacovazzo, C. & Guagliardi, A. (1993).
<i>J. Appl. Cryst</i>. <b>26</b>, 343--350.
Bruker  (2004). <i>APEX2</i>, <i>SAINT-Plus</i> and <i>SADABS</i>.
Bruker AXS Inc., Madison, Wisconsin, USA.
Farrugia, L. J. (1997). <i>J. Appl. Cryst.</i> <b>30</b>, 565.
Gitto, R. S., Caruso, R., Pagano, B., De Luca, L., Citraro, R., Russo,
E., De Sarro, G. & Chimirri, A. (2006). <i>J. Med. Chem.</i> <b>49</b>,
5618--5622.
Hardman, J. G. & Limbird, L. E. (2001). <i>The Pharmacological Basis of
Therapeutics</i>, 10th ed., pp. 1143--1170. New York: McGraw--Hill.
Kalaivani, D. & Malarvizhi, R. (2009). <i>Acta Cryst.</i> E<b>65</b>,
o2548.
Kalaivani, D., Malarvizhi, R. & Subbalakshmi, R. (2008). <i>Med. Chem.
Res.</i> <b>17</b>, 369--373.
Macrae, C. F., Bruno, I. J., Chisholm, J. A., Edgington, P. R., McCabe,
P., Pidcock, E., Rodriguez-Monge, L., Taylor, R., van de Streek, J. & Wood, P.
A. (2008). <i>J. Appl. Cryst.</i> <b>41</b>, 466--470.
Nogrady, T. (1988). <i>Medicinal Chemistry</i>. New York: Oxford
University Press Inc.
Rana, A., Siddiqui, N. & Khan, S. A. (2007). <i>Indian J. Pharm.
Sci.</i> <b>69</b>, 10--17.
Sheldrick, G. M. (2008). <i>Acta Cryst.</i> A<b>64</b>, 112--122.
;
_publ_section_related_literature
;
For the biological activity of barbiturates, see: Nogrady (1988); Gitto
<i>et
al.</i> (2006). For side effects of barbiturates, see: Hardman &
Limbird
(2001); Rana <i>et al.</i> (2007). For barbiturates related to
the title
compound, see: Kalaivani <i>et al.</i> (2008); Kalaivani & Malarvizhi
(2009).
;
_publ_section_exptl_prep
;
1-Chloro-2,4,6-trinitrobenzene (2.5 g, 0.01 mol) in 20 ml of absolute ethanol
was mixed with barbituric acid (1.3 g, 0.01 mol) in 30 ml of absolute ethanol
and heated to 40\%C. Trimethylamine (3 ml \~0.05 mol) was then added and the
mixture was shaken well for 2 hrs. Dark maroon red crystals obtained were
filtered. The filtered crystals were powdered well and washed with 50 ml of
dry ether and recrystallized from absolute ethanol (yield 80%; m.p. 245 \%C).
Good quality crystals, suitable for single-crystal X-ray studies were obtained
by slow evaporation of the ethanolic solution of title compound at room
temperature.
;
_publ_section_exptl_refinement
;
The six N-bound H atoms were located in a difference map and were freely
refined without constraints. The C-bound hydrogen atoms were placed in
calculated positions (C---H = 0.93--0.96 \%A) and refined as riding atoms with
<i>U</i>~iso~(H) = 1.2<i>U</i>~eq~(C) for non-methyl and <i>U</i>~iso~(H) =
1.5<i>U</i>~eq~(C) for methyl H.
;
data_I
_audit_creation_method     SHELXL-97
_chemical_name_systematic
;
Trimethylammonium
2,6-dioxo-5-(2,4,6-trinitrophenyl)-1,2,3,6-tetrahydropyrimidin-4-olate
;
_chemical_name_common     ?
_chemical_formula_moiety     'C3 H10 N +, C10 H4 N5 O9 -'
_chemical_formula_sum     'C13 H14 N6 O9'
_chemical_formula_iupac     'C3 H10 N +, C10 H4 N5 O9 -'
_chemical_formula_weight     398.30
_chemical_melting_point     ?
_symmetry_cell_setting     monoclinic
_symmetry_space_group_name_H-M     'P 21/c'
_symmetry_space_group_name_Hall     '-P 2ybc'
loop_
    _symmetry_equiv_pos_as_xyz
    'x, y, z'
    '-x, y+1/2, -z+1/2'
    '-x, -y, -z'
    'x, -y-1/2, z-1/2'
_cell_length_a     11.9828(12)
_cell_length_b     30.802(3)
_cell_length_c     9.5516(11)
_cell_angle_alpha     90.00
_cell_angle_beta     105.895(6)
_cell_angle_gamma     90.00
_cell_volume     3390.6(6)
_cell_formula_units_Z     8
_cell_measurement_reflns_used     8488
_cell_measurement_theta_min     2.20
_cell_measurement_theta_max     29.19
_cell_measurement_temperature     296(2)
_exptl_crystal_description     block
_exptl_crystal_colour     brown
_exptl_crystal_size_max     0.30
_exptl_crystal_size_mid     0.20
_exptl_crystal_size_min     0.20
_exptl_crystal_density_diffrn     1.561
_exptl_crystal_density_meas     ?
_exptl_crystal_density_method     'not measured'
_exptl_crystal_F_000     1648
_exptl_absorpt_coefficient_mu     0.134
_exptl_absorpt_correction_type     multi-scan
_exptl_absorpt_process_details     '(SADABS; Bruker, 2004)'
_exptl_absorpt_correction_T_min     0.90
_exptl_absorpt_correction_T_max     0.97
_exptl_special_details
;
;
_diffrn_ambient_temperature     296(2)
_diffrn_radiation_type     MoK\a
_diffrn_radiation_wavelength     0.71073
_diffrn_radiation_source     'fine-focus sealed tube'
_diffrn_radiation_monochromator     graphite
_diffrn_measurement_device_type     'Bruker Kappa APEX II CCD'
_diffrn_measurement_method     '\w and \f scan'
_diffrn_reflns_number     31796
_diffrn_reflns_av_R_equivalents     0.0301
_diffrn_reflns_av_sigmaI/netI     0.0250
_diffrn_reflns_theta_min     2.21
_diffrn_reflns_theta_max     26.00
_diffrn_reflns_theta_full     26.00
_diffrn_measured_fraction_theta_max     0.988
_diffrn_measured_fraction_theta_full     0.988
_diffrn_reflns_limit_h_min     -14
_diffrn_reflns_limit_h_max     14
_diffrn_reflns_limit_k_min     -37
_diffrn_reflns_limit_k_max     37
_diffrn_reflns_limit_l_min     -11
_diffrn_reflns_limit_l_max     11
_refine_special_details
;
 Refinement of F^2^ against ALL reflections.  The weighted R-factor wR and
 goodness of fit S are based on F^2^, conventional R-factors R are based
 on F, with F set to zero for negative F^2^. The threshold expression of
 F^2^ > 2sigma(F^2^) is used only for calculating R-factors(gt) etc. and is
 not relevant to the choice of reflections for refinement.  R-factors based
 on F^2^ are statistically about twice as large as those based on F, and R-
 factors based on ALL data will be even larger.
;
_reflns_number_total     6580
_reflns_number_gt     4977
_reflns_threshold_expression     I>2sigma(I)
_refine_ls_structure_factor_coef     Fsqd
_refine_ls_matrix_type     full
_refine_ls_R_factor_all     0.0640
_refine_ls_R_factor_gt     0.0455
_refine_ls_wR_factor_gt     0.1111
_refine_ls_wR_factor_ref     0.1229
_refine_ls_goodness_of_fit_ref     1.020
_refine_ls_restrained_S_all     1.020
_refine_ls_number_reflns     6580
_refine_ls_number_parameters     536
_refine_ls_number_restraints     0
_refine_ls_hydrogen_treatment     mixed
_refine_ls_weighting_scheme     calc
_refine_ls_weighting_details
         'calc w=1/[\s^2^(Fo^2^)+(0.0538P)^2^+1.6710P] where P=(Fo^2^+2Fc^2^)/3'
_atom_sites_solution_hydrogens     geom
_atom_sites_solution_primary     direct
_atom_sites_solution_secondary     difmap
_refine_ls_shift/su_max     0.000
_refine_ls_shift/su_mean     0.000
_refine_diff_density_max     0.344
_refine_diff_density_min     -0.297
_refine_ls_extinction_method     'SHELXL97 (Sheldrick, 2008)'
_refine_ls_extinction_coef     0.0021(4)
_refine_ls_extinction_expression
                                  'Fc^*^=kFc[1+0.001xFc^2^\l^3^/sin(2\q)]^-1/4^'
loop_
    _atom_type_symbol
    _atom_type_description
    _atom_type_scat_dispersion_real
    _atom_type_scat_dispersion_imag
    _atom_type_scat_source
    'C' 'C' 0.0033 0.0016
                         'International Tables Vol C Tables 4.2.6.8 and 6.1.1.4'
    'H' 'H' 0.0000 0.0000
                         'International Tables Vol C Tables 4.2.6.8 and 6.1.1.4'
    'N' 'N' 0.0061 0.0033
                         'International Tables Vol C Tables 4.2.6.8 and 6.1.1.4'
    'O' 'O' 0.0106 0.0060
                         'International Tables Vol C Tables 4.2.6.8 and 6.1.1.4'
_computing_data_collection     'APEX2 (Bruker, 2004)'
_computing_cell_refinement     'SAINT-Plus (Bruker, 2004)'
_computing_data_reduction     'SAINT-Plus (Bruker, 2004)'
_computing_structure_solution     'SIR92 (Altomare <i>et al.</i>, 1993)'
_computing_structure_refinement     'SHELXL97 (Sheldrick, 2008)'
_computing_molecular_graphics
             'ORTEP-3 (Farrugia, 1997) and Mercury (Macrae <i>et al.</i>, 2008)'
_computing_publication_material     'SHELXL97 (Sheldrick, 2008)'
loop_
    _atom_site_type_symbol
    _atom_site_label
    _atom_site_fract_x
    _atom_site_fract_y
    _atom_site_fract_z
    _atom_site_U_iso_or_equiv
    _atom_site_adp_type
    _atom_site_calc_flag
    _atom_site_refinement_flags
    _atom_site_occupancy
    _atom_site_symmetry_multiplicity
    _atom_site_disorder_assembly
    _atom_site_disorder_group
    C C1 0.1280(2) -0.04978(7) 0.6975(3) 0.0520(6) Uani d . 1 1 . .
    C C2 0.07387(19) -0.02594(7) 0.7794(3) 0.0507(6) Uani d . 1 1 . .
    H H2 0.0396 -0.0393 0.8444 0.061 Uiso calc R 1 1 . .
    C C3 0.07113(16) 0.01807(6) 0.7636(2) 0.0379(5) Uani d . 1 1 . .
    C C4 0.11767(14) 0.04061(6) 0.6661(2) 0.0301(4) Uani d . 1 1 . .
    C C5 0.16732(16) 0.01315(6) 0.5837(2) 0.0371(4) Uani d . 1 1 . .
    C C6 0.17509(19) -0.03096(7) 0.5989(3) 0.0492(6) Uani d . 1 1 . .
    H H6 0.2116 -0.0476 0.5431 0.059 Uiso calc R 1 1 . .
    C C7 0.11546(15) 0.08708(6) 0.6514(2) 0.0294(4) Uani d . 1 1 . .
    C C8 0.01360(15) 0.11016(6) 0.6479(2) 0.0284(4) Uani d . 1 1 . .
    C C9 0.10703(16) 0.17708(6) 0.6088(2) 0.0330(4) Uani d . 1 1 . .
    C C10 0.21401(15) 0.10922(6) 0.6360(2) 0.0314(4) Uani d . 1 1 . .
    C C11 0.57418(19) 0.33262(6) 0.5258(2) 0.0418(5) Uani d . 1 1 . .
    C C12 0.49039(18) 0.30675(6) 0.4401(2) 0.0386(5) Uani d . 1 1 . .
    H H12 0.4260 0.3186 0.3735 0.046 Uiso calc R 1 1 . .
    C C13 0.50449(16) 0.26296(6) 0.4557(2) 0.0322(4) Uani d . 1 1 . .
    C C14 0.59422(15) 0.24254(6) 0.5597(2) 0.0288(4) Uani d . 1 1 . .
    C C15 0.67477(16) 0.27170(6) 0.6415(2) 0.0321(4) Uani d . 1 1 . .
    C C16 0.66866(19) 0.31572(6) 0.6246(2) 0.0417(5) Uani d . 1 1 . .
    H H16 0.7272 0.3336 0.6788 0.050 Uiso calc R 1 1 . .
    C C17 0.60067(15) 0.19623(6) 0.5822(2) 0.0303(4) Uani d . 1 1 . .
    C C18 0.50129(15) 0.17370(6) 0.5898(2) 0.0314(4) Uani d . 1 1 . .
    C C19 0.61320(16) 0.10691(6) 0.6373(2) 0.0372(5) Uani d . 1 1 . .
    C C20 0.70684(16) 0.17435(6) 0.6027(2) 0.0326(4) Uani d . 1 1 . .
    C C21 -0.0029(3) 0.19000(12) 1.0012(4) 0.0901(10) Uani d . 1 1 . .
    H H21A -0.0174 0.1597 0.9804 0.135 Uiso calc R 1 1 . .
    H H21B -0.0129 0.2057 0.9117 0.135 Uiso calc R 1 1 . .
    H H21C -0.0563 0.2008 1.0515 0.135 Uiso calc R 1 1 . .
    C C22 0.1314(3) 0.17431(12) 1.2299(4) 0.0930(11) Uani d . 1 1 . .
    H H22A 0.1229 0.1435 1.2147 0.140 Uiso calc R 1 1 . .
    H H22B 0.0744 0.1845 1.2757 0.140 Uiso calc R 1 1 . .
    H H22C 0.2077 0.1805 1.2913 0.140 Uiso calc R 1 1 . .
    C C23 0.1971(3) 0.18289(12) 1.0133(4) 0.0934(11) Uani d . 1 1 . .
    H H23A 0.2747 0.1878 1.0727 0.140 Uiso calc R 1 1 . .
    H H23B 0.1837 0.1997 0.9255 0.140 Uiso calc R 1 1 . .
    H H23C 0.1871 0.1526 0.9892 0.140 Uiso calc R 1 1 . .
    C C24 0.4800(3) 0.00605(12) 0.8010(4) 0.0884(10) Uani d . 1 1 . .
    H H24A 0.4493 -0.0136 0.8593 0.133 Uiso calc R 1 1 . .
    H H24B 0.4214 0.0122 0.7123 0.133 Uiso calc R 1 1 . .
    H H24C 0.5033 0.0325 0.8538 0.133 Uiso calc R 1 1 . .
    C C25 0.6768(3) -0.01717(14) 0.8925(4) 0.0988(12) Uani d . 1 1 . .
    H H25A 0.6566 -0.0353 0.9635 0.148 Uiso calc R 1 1 . .
    H H25B 0.6975 0.0112 0.9329 0.148 Uiso calc R 1 1 . .
    H H25C 0.7414 -0.0297 0.8656 0.148 Uiso calc R 1 1 . .
    C C26 0.5432(5) -0.05449(12) 0.6919(5) 0.137(2) Uani d . 1 1 . .
    H H26A 0.6101 -0.0716 0.6914 0.205 Uiso calc R 1 1 . .
    H H26B 0.4992 -0.0487 0.5935 0.205 Uiso calc R 1 1 . .
    H H26C 0.4959 -0.0702 0.7411 0.205 Uiso calc R 1 1 . .
    N N1 0.1341(2) -0.09686(8) 0.7141(3) 0.0774(8) Uani d . 1 1 . .
    N N2 0.02277(18) 0.04092(7) 0.8676(2) 0.0520(5) Uani d . 1 1 . .
    N N3 0.20994(17) 0.02933(6) 0.4651(2) 0.0493(5) Uani d . 1 1 . .
    N N4 0.01520(13) 0.15431(5) 0.62608(18) 0.0327(4) Uani d . 1 1 . .
    N N5 0.20410(14) 0.15362(5) 0.61741(19) 0.0352(4) Uani d . 1 1 . .
    N N6 0.5592(2) 0.37934(6) 0.5148(2) 0.0626(6) Uani d . 1 1 . .
    N N7 0.42027(15) 0.23778(6) 0.34613(19) 0.0409(4) Uani d . 1 1 . .
    N N8 0.76942(14) 0.25697(5) 0.7650(2) 0.0396(4) Uani d . 1 1 . .
    N N9 0.51370(14) 0.12959(5) 0.6177(2) 0.0383(4) Uani d . 1 1 . .
    N N10 0.70604(14) 0.13030(5) 0.6297(2) 0.0380(4) Uani d . 1 1 . .
    N N11 0.11542(19) 0.19574(6) 1.0921(2) 0.0538(5) Uani d . 1 1 . .
    N N12 0.5802(2) -0.01380(7) 0.7670(2) 0.0569(5) Uani d . 1 1 . .
    O O1 0.0869(2) -0.11310(7) 0.7939(5) 0.1399(14) Uani d . 1 1 . .
    O O2 0.1908(3) -0.11639(7) 0.6489(2) 0.1265(13) Uani d . 1 1 . .
    O O3 0.08047(18) 0.06930(6) 0.9405(2) 0.0659(5) Uani d . 1 1 . .
    O O4 -0.06914(17) 0.02796(7) 0.8806(2) 0.0788(6) Uani d . 1 1 . .
    O O5 0.29880(18) 0.01269(7) 0.4523(2) 0.0780(6) Uani d . 1 1 . .
    O O6 0.15519(15) 0.05664(6) 0.38352(18) 0.0575(4) Uani d . 1 1 . .
    O O7 -0.07663(10) 0.09318(4) 0.65984(16) 0.0365(3) Uani d . 1 1 . .
    O O8 0.30776(11) 0.09178(4) 0.64047(17) 0.0423(4) Uani d . 1 1 . .
    O O9 0.10310(12) 0.21575(4) 0.58780(19) 0.0506(4) Uani d . 1 1 . .
    O O10 0.4647(2) 0.39359(6) 0.4567(3) 0.0874(7) Uani d . 1 1 . .
    O O11 0.6406(2) 0.40236(6) 0.5663(3) 0.1089(9) Uani d . 1 1 . .
    O O12 0.32075(13) 0.25037(6) 0.3120(2) 0.0589(5) Uani d . 1 1 . .
    O O13 0.45480(14) 0.20692(5) 0.29116(18) 0.0547(4) Uani d . 1 1 . .
    O O14 0.86373(13) 0.27312(5) 0.7787(2) 0.0605(5) Uani d . 1 1 . .
    O O15 0.74674(14) 0.23106(5) 0.84766(17) 0.0493(4) Uani d . 1 1 . .
    O O16 0.40506(11) 0.19019(4) 0.57728(17) 0.0403(3) Uani d . 1 1 . .
    O O17 0.79831(11) 0.19122(4) 0.59685(18) 0.0438(4) Uani d . 1 1 . .
    O O18 0.61782(13) 0.06785(5) 0.6586(2) 0.0563(5) Uani d . 1 1 . .
    H H4 -0.046(2) 0.1686(7) 0.619(2) 0.037(6) Uiso d . 1 1 . .
    H H5 0.263(2) 0.1680(8) 0.607(3) 0.050(7) Uiso d . 1 1 . .
    H H9 0.455(2) 0.1158(7) 0.627(2) 0.042(6) Uiso d . 1 1 . .
    H H10 0.769(2) 0.1172(7) 0.640(2) 0.046(6) Uiso d . 1 1 . .
    H H11A 0.123(3) 0.2258(11) 1.111(3) 0.091(10) Uiso d . 1 1 . .
    H H12A 0.605(3) 0.0039(10) 0.701(3) 0.082(9) Uiso d . 1 1 . .
loop_
    _atom_site_aniso_label
    _atom_site_aniso_U_11
    _atom_site_aniso_U_22
    _atom_site_aniso_U_33
    _atom_site_aniso_U_12
    _atom_site_aniso_U_13
    _atom_site_aniso_U_23
    C1 0.0435(12) 0.0251(11) 0.0709(16) -0.0001(9) -0.0121(11) 0.0031(10)
    C2 0.0354(11) 0.0391(12) 0.0711(16) -0.0048(9) 0.0038(11) 0.0197(11)
    C3 0.0274(9) 0.0334(10) 0.0516(12) 0.0023(8) 0.0089(9) 0.0086(9)
    C4 0.0186(8) 0.0273(9) 0.0423(11) -0.0002(7) 0.0046(7) 0.0010(8)
    C5 0.0285(10) 0.0337(10) 0.0459(12) 0.0032(8) 0.0049(8) -0.0036(9)
    C6 0.0440(12) 0.0348(12) 0.0580(14) 0.0105(9) -0.0043(10) -0.0105(10)
    C7 0.0226(9) 0.0255(9) 0.0406(11) -0.0002(7) 0.0095(7) 0.0016(8)
    C8 0.0240(9) 0.0277(9) 0.0336(10) -0.0004(7) 0.0081(7) 0.0008(7)
    C9 0.0278(9) 0.0263(10) 0.0427(11) -0.0017(7) 0.0059(8) -0.0004(8)
    C10 0.0245(9) 0.0288(10) 0.0408(11) -0.0003(7) 0.0089(8) 0.0009(8)
    C11 0.0509(12) 0.0252(10) 0.0488(13) 0.0038(9) 0.0130(10) 0.0035(9)
    C12 0.0382(11) 0.0354(11) 0.0426(12) 0.0077(8) 0.0118(9) 0.0050(9)
    C13 0.0265(9) 0.0338(10) 0.0384(11) -0.0005(8) 0.0123(8) -0.0006(8)
    C14 0.0233(9) 0.0283(9) 0.0389(10) 0.0007(7) 0.0153(8) -0.0004(8)
    C15 0.0274(9) 0.0295(10) 0.0400(11) 0.0016(7) 0.0103(8) 0.0011(8)
    C16 0.0427(11) 0.0287(10) 0.0512(13) -0.0056(9) 0.0086(10) -0.0027(9)
    C17 0.0236(9) 0.0265(9) 0.0432(11) 0.0007(7) 0.0133(8) -0.0007(8)
    C18 0.0248(9) 0.0280(9) 0.0436(11) 0.0008(7) 0.0131(8) -0.0007(8)
    C19 0.0317(10) 0.0266(10) 0.0558(13) -0.0001(8) 0.0163(9) -0.0003(9)
    C20 0.0269(9) 0.0252(9) 0.0493(12) -0.0001(7) 0.0166(8) -0.0011(8)
    C21 0.077(2) 0.102(3) 0.090(2) 0.0316(19) 0.0213(18) 0.024(2)
    C22 0.103(3) 0.100(3) 0.068(2) -0.043(2) 0.0111(18) 0.0178(18)
    C23 0.082(2) 0.116(3) 0.091(2) -0.029(2) 0.0376(19) -0.039(2)
    C24 0.0619(18) 0.112(3) 0.096(2) -0.0006(18) 0.0298(17) 0.028(2)
    C25 0.0619(19) 0.140(3) 0.087(2) 0.003(2) 0.0083(17) 0.040(2)
    C26 0.227(6) 0.081(3) 0.130(4) -0.076(3) 0.098(4) -0.039(2)
    N1 0.0761(17) 0.0366(13) 0.0909(19) 0.0052(12) -0.0255(14) 0.0109(13)
    N2 0.0495(12) 0.0541(12) 0.0587(13) 0.0159(10) 0.0256(10) 0.0248(10)
    N3 0.0479(11) 0.0517(11) 0.0497(11) 0.0081(9) 0.0159(9) -0.0082(9)
    N4 0.0220(8) 0.0269(8) 0.0493(10) 0.0040(6) 0.0099(7) 0.0017(7)
    N5 0.0226(8) 0.0275(8) 0.0561(11) -0.0036(6) 0.0118(7) 0.0042(7)
    N6 0.0797(16) 0.0325(11) 0.0665(14) 0.0076(11) 0.0046(12) 0.0024(10)
    N7 0.0344(9) 0.0435(10) 0.0429(10) -0.0040(8) 0.0071(8) 0.0002(8)
    N8 0.0327(9) 0.0342(9) 0.0491(11) 0.0004(7) 0.0064(8) -0.0017(8)
    N9 0.0260(8) 0.0278(9) 0.0655(12) -0.0035(7) 0.0201(8) 0.0033(8)
    N10 0.0246(8) 0.0279(9) 0.0656(12) 0.0049(7) 0.0190(8) 0.0027(8)
    N11 0.0733(14) 0.0327(10) 0.0583(13) -0.0046(9) 0.0231(11) -0.0020(9)
    N12 0.0711(14) 0.0527(12) 0.0529(12) -0.0156(10) 0.0272(11) 0.0002(10)
    O1 0.0936(19) 0.0485(14) 0.275(4) -0.0012(12) 0.047(2) 0.064(2)
    O2 0.250(4) 0.0466(12) 0.0588(13) 0.0597(18) 0.0027(17) 0.0002(10)
    O3 0.0789(13) 0.0684(12) 0.0515(11) 0.0184(11) 0.0197(9) 0.0022(9)
    O4 0.0603(11) 0.0869(14) 0.1081(16) 0.0190(10) 0.0548(11) 0.0474(12)
    O5 0.0752(13) 0.0907(14) 0.0825(14) 0.0325(11) 0.0459(11) -0.0048(11)
    O6 0.0557(10) 0.0671(11) 0.0479(10) 0.0038(9) 0.0113(8) 0.0038(8)
    O7 0.0227(6) 0.0326(7) 0.0565(9) 0.0023(5) 0.0148(6) 0.0072(6)
    O8 0.0217(7) 0.0344(8) 0.0731(10) 0.0015(5) 0.0169(6) 0.0040(7)
    O9 0.0389(8) 0.0248(7) 0.0857(12) -0.0013(6) 0.0131(8) 0.0057(7)
    O10 0.1006(17) 0.0439(11) 0.0996(16) 0.0302(11) -0.0035(13) 0.0065(10)
    O11 0.1089(18) 0.0312(10) 0.151(2) -0.0119(11) -0.0244(16) 0.0059(12)
    O12 0.0320(8) 0.0625(11) 0.0721(11) 0.0003(7) -0.0030(8) 0.0016(9)
    O13 0.0582(10) 0.0518(10) 0.0515(10) -0.0026(8) 0.0108(8) -0.0162(8)
    O14 0.0315(8) 0.0539(10) 0.0856(13) -0.0096(7) -0.0015(8) 0.0053(9)
    O15 0.0519(9) 0.0494(9) 0.0450(9) 0.0027(7) 0.0102(7) 0.0097(7)
    O16 0.0236(7) 0.0332(7) 0.0684(10) 0.0024(5) 0.0197(6) 0.0052(7)
    O17 0.0264(7) 0.0306(7) 0.0810(11) 0.0005(6) 0.0261(7) 0.0031(7)
    O18 0.0430(9) 0.0255(8) 0.1043(14) 0.0015(6) 0.0269(9) 0.0071(8)
_geom_special_details
;
 All esds (except the esd in the dihedral angle between two l.s. planes)
 are estimated using the full covariance matrix.  The cell esds are taken
 into account individually in the estimation of esds in distances, angles
 and torsion angles; correlations between esds in cell parameters are only
 used when they are defined by crystal symmetry.  An approximate (isotropic)
 treatment of cell esds is used for estimating esds involving l.s. planes.
;
loop_
    _geom_bond_atom_site_label_1
    _geom_bond_atom_site_label_2
    _geom_bond_site_symmetry_2
    _geom_bond_distance
    _geom_bond_publ_flag
    C1 C6 . 1.354(4) ?
    C1 C2 . 1.360(4) ?
    C1 N1 . 1.458(3) ?
    C2 C3 . 1.363(3) ?
    C2 H2 . 0.9300 ?
    C3 C4 . 1.395(3) ?
    C3 N2 . 1.460(3) ?
    C4 C5 . 1.395(3) ?
    C4 C7 . 1.438(3) ?
    C5 C6 . 1.367(3) ?
    C5 N3 . 1.452(3) ?
    C6 H6 . 0.9300 ?
    C7 C8 . 1.405(2) ?
    C7 C10 . 1.405(2) ?
    C8 O7 . 1.234(2) ?
    C8 N4 . 1.377(2) ?
    C9 O9 . 1.207(2) ?
    C9 N4 . 1.352(2) ?
    C9 N5 . 1.352(2) ?
    C10 O8 . 1.235(2) ?
    C10 N5 . 1.380(2) ?
    C11 C16 . 1.363(3) ?
    C11 C12 . 1.365(3) ?
    C11 N6 . 1.451(3) ?
    C12 C13 . 1.362(3) ?
    C12 H12 . 0.9300 ?
    C13 C14 . 1.398(3) ?
    C13 N7 . 1.462(3) ?
    C14 C15 . 1.391(3) ?
    C14 C17 . 1.441(2) ?
    C15 C16 . 1.365(3) ?
    C15 N8 . 1.466(3) ?
    C16 H16 . 0.9300 ?
    C17 C18 . 1.398(2) ?
    C17 C20 . 1.405(2) ?
    C18 O16 . 1.235(2) ?
    C18 N9 . 1.384(2) ?
    C19 O18 . 1.219(2) ?
    C19 N10 . 1.344(2) ?
    C19 N9 . 1.350(2) ?
    C20 O17 . 1.228(2) ?
    C20 N10 . 1.381(2) ?
    C21 N11 . 1.456(4) ?
    C21 H21A . 0.9600 ?
    C21 H21B . 0.9600 ?
    C21 H21C . 0.9600 ?
    C22 N11 . 1.438(4) ?
    C22 H22A . 0.9600 ?
    C22 H22B . 0.9600 ?
    C22 H22C . 0.9600 ?
    C23 N11 . 1.443(4) ?
    C23 H23A . 0.9600 ?
    C23 H23B . 0.9600 ?
    C23 H23C . 0.9600 ?
    C24 N12 . 1.461(4) ?
    C24 H24A . 0.9600 ?
    C24 H24B . 0.9600 ?
    C24 H24C . 0.9600 ?
    C25 N12 . 1.424(4) ?
    C25 H25A . 0.9600 ?
    C25 H25B . 0.9600 ?
    C25 H25C . 0.9600 ?
    C26 N12 . 1.452(4) ?
    C26 H26A . 0.9600 ?
    C26 H26B . 0.9600 ?
    C26 H26C . 0.9600 ?
    N1 O1 . 1.178(4) ?
    N1 O2 . 1.201(4) ?
    N2 O4 . 1.209(3) ?
    N2 O3 . 1.210(3) ?
    N3 O6 . 1.210(2) ?
    N3 O5 . 1.218(2) ?
    N4 H4 . 0.85(2) ?
    N5 H5 . 0.86(3) ?
    N6 O11 . 1.198(3) ?
    N6 O10 . 1.199(3) ?
    N7 O12 . 1.211(2) ?
    N7 O13 . 1.212(2) ?
    N8 O15 . 1.205(2) ?
    N8 O14 . 1.208(2) ?
    N9 H9 . 0.85(2) ?
    N10 H10 . 0.83(2) ?
    N11 H11A . 0.94(3) ?
    N12 H12A . 0.94(3) ?
loop_
    _geom_angle_atom_site_label_1
    _geom_angle_atom_site_label_2
    _geom_angle_atom_site_label_3
    _geom_angle_site_symmetry_1
    _geom_angle_site_symmetry_3
    _geom_angle
    _geom_angle_publ_flag
    C6 C1 C2 . . 121.6(2) ?
    C6 C1 N1 . . 118.9(3) ?
    C2 C1 N1 . . 119.5(3) ?
    C1 C2 C3 . . 118.3(2) ?
    C1 C2 H2 . . 120.8 ?
    C3 C2 H2 . . 120.8 ?
    C2 C3 C4 . . 124.5(2) ?
    C2 C3 N2 . . 114.0(2) ?
    C4 C3 N2 . . 121.33(18) ?
    C5 C4 C3 . . 112.67(17) ?
    C5 C4 C7 . . 123.22(17) ?
    C3 C4 C7 . . 124.11(17) ?
    C6 C5 C4 . . 124.8(2) ?
    C6 C5 N3 . . 113.30(19) ?
    C4 C5 N3 . . 121.83(18) ?
    C1 C6 C5 . . 118.0(2) ?
    C1 C6 H6 . . 121.0 ?
    C5 C6 H6 . . 121.0 ?
    C8 C7 C10 . . 120.10(16) ?
    C8 C7 C4 . . 119.90(15) ?
    C10 C7 C4 . . 119.97(16) ?
    O7 C8 N4 . . 118.79(16) ?
    O7 C8 C7 . . 124.11(16) ?
    N4 C8 C7 . . 117.08(15) ?
    O9 C9 N4 . . 122.42(17) ?
    O9 C9 N5 . . 122.07(17) ?
    N4 C9 N5 . . 115.51(16) ?
    O8 C10 N5 . . 118.72(16) ?
    O8 C10 C7 . . 124.59(17) ?
    N5 C10 C7 . . 116.68(16) ?
    C16 C11 C12 . . 121.82(18) ?
    C16 C11 N6 . . 119.5(2) ?
    C12 C11 N6 . . 118.7(2) ?
    C13 C12 C11 . . 117.63(19) ?
    C13 C12 H12 . . 121.2 ?
    C11 C12 H12 . . 121.2 ?
    C12 C13 C14 . . 124.84(18) ?
    C12 C13 N7 . . 113.99(18) ?
    C14 C13 N7 . . 121.06(16) ?
    C15 C14 C13 . . 112.90(16) ?
    C15 C14 C17 . . 123.66(17) ?
    C13 C14 C17 . . 123.42(17) ?
    C16 C15 C14 . . 124.62(18) ?
    C16 C15 N8 . . 114.02(17) ?
    C14 C15 N8 . . 121.13(16) ?
    C11 C16 C15 . . 117.95(19) ?
    C11 C16 H16 . . 121.0 ?
    C15 C16 H16 . . 121.0 ?
    C18 C17 C20 . . 120.41(16) ?
    C18 C17 C14 . . 119.19(15) ?
    C20 C17 C14 . . 120.34(15) ?
    O16 C18 N9 . . 118.05(16) ?
    O16 C18 C17 . . 125.23(17) ?
    N9 C18 C17 . . 116.70(16) ?
    O18 C19 N10 . . 122.54(18) ?
    O18 C19 N9 . . 122.14(18) ?
    N10 C19 N9 . . 115.32(17) ?
    O17 C20 N10 . . 118.43(16) ?
    O17 C20 C17 . . 125.15(17) ?
    N10 C20 C17 . . 116.42(16) ?
    N11 C21 H21A . . 109.5 ?
    N11 C21 H21B . . 109.5 ?
    H21A C21 H21B . . 109.5 ?
    N11 C21 H21C . . 109.5 ?
    H21A C21 H21C . . 109.5 ?
    H21B C21 H21C . . 109.5 ?
    N11 C22 H22A . . 109.5 ?
    N11 C22 H22B . . 109.5 ?
    H22A C22 H22B . . 109.5 ?
    N11 C22 H22C . . 109.5 ?
    H22A C22 H22C . . 109.5 ?
    H22B C22 H22C . . 109.5 ?
    N11 C23 H23A . . 109.5 ?
    N11 C23 H23B . . 109.5 ?
    H23A C23 H23B . . 109.5 ?
    N11 C23 H23C . . 109.5 ?
    H23A C23 H23C . . 109.5 ?
    H23B C23 H23C . . 109.5 ?
    N12 C24 H24A . . 109.5 ?
    N12 C24 H24B . . 109.5 ?
    H24A C24 H24B . . 109.5 ?
    N12 C24 H24C . . 109.5 ?
    H24A C24 H24C . . 109.5 ?
    H24B C24 H24C . . 109.5 ?
    N12 C25 H25A . . 109.5 ?
    N12 C25 H25B . . 109.5 ?
    H25A C25 H25B . . 109.5 ?
    N12 C25 H25C . . 109.5 ?
    H25A C25 H25C . . 109.5 ?
    H25B C25 H25C . . 109.5 ?
    N12 C26 H26A . . 109.5 ?
    N12 C26 H26B . . 109.5 ?
    H26A C26 H26B . . 109.5 ?
    N12 C26 H26C . . 109.5 ?
    H26A C26 H26C . . 109.5 ?
    H26B C26 H26C . . 109.5 ?
    O1 N1 O2 . . 124.3(3) ?
    O1 N1 C1 . . 118.2(3) ?
    O2 N1 C1 . . 117.4(3) ?
    O4 N2 O3 . . 124.9(2) ?
    O4 N2 C3 . . 116.9(2) ?
    O3 N2 C3 . . 117.97(19) ?
    O6 N3 O5 . . 124.2(2) ?
    O6 N3 C5 . . 119.76(17) ?
    O5 N3 C5 . . 116.0(2) ?
    C9 N4 C8 . . 125.18(16) ?
    C9 N4 H4 . . 116.2(14) ?
    C8 N4 H4 . . 118.5(14) ?
    C9 N5 C10 . . 125.41(16) ?
    C9 N5 H5 . . 115.7(16) ?
    C10 N5 H5 . . 118.8(16) ?
    O11 N6 O10 . . 122.2(2) ?
    O11 N6 C11 . . 119.1(2) ?
    O10 N6 C11 . . 118.6(2) ?
    O12 N7 O13 . . 124.23(18) ?
    O12 N7 C13 . . 117.30(17) ?
    O13 N7 C13 . . 118.40(17) ?
    O15 N8 O14 . . 124.99(18) ?
    O15 N8 C15 . . 117.93(16) ?
    O14 N8 C15 . . 117.02(17) ?
    C19 N9 C18 . . 125.36(16) ?
    C19 N9 H9 . . 117.0(15) ?
    C18 N9 H9 . . 117.6(15) ?
    C19 N10 C20 . . 125.79(16) ?
    C19 N10 H10 . . 117.8(16) ?
    C20 N10 H10 . . 116.4(16) ?
    C22 N11 C23 . . 114.3(3) ?
    C22 N11 C21 . . 110.7(2) ?
    C23 N11 C21 . . 110.1(2) ?
    C22 N11 H11A . . 107(2) ?
    C23 N11 H11A . . 108.9(19) ?
    C21 N11 H11A . . 105(2) ?
    C25 N12 C26 . . 114.9(3) ?
    C25 N12 C24 . . 111.8(3) ?
    C26 N12 C24 . . 108.2(3) ?
    C25 N12 H12A . . 105.4(18) ?
    C26 N12 H12A . . 106.4(19) ?
    C24 N12 H12A . . 109.8(18) ?
loop_
    _geom_torsion_atom_site_label_1
    _geom_torsion_atom_site_label_2
    _geom_torsion_atom_site_label_3
    _geom_torsion_atom_site_label_4
    _geom_torsion_site_symmetry_1
    _geom_torsion_site_symmetry_2
    _geom_torsion_site_symmetry_3
    _geom_torsion_site_symmetry_4
    _geom_torsion
    _geom_torsion_publ_flag
    C6 C1 C2 C3 . . . . -2.2(3) ?
    N1 C1 C2 C3 . . . . 178.9(2) ?
    C1 C2 C3 C4 . . . . 1.7(3) ?
    C1 C2 C3 N2 . . . . -173.5(2) ?
    C2 C3 C4 C5 . . . . 0.6(3) ?
    N2 C3 C4 C5 . . . . 175.41(18) ?
    C2 C3 C4 C7 . . . . -179.3(2) ?
    N2 C3 C4 C7 . . . . -4.5(3) ?
    C3 C4 C5 C6 . . . . -2.6(3) ?
    C7 C4 C5 C6 . . . . 177.25(19) ?
    C3 C4 C5 N3 . . . . 173.45(18) ?
    C7 C4 C5 N3 . . . . -6.7(3) ?
    C2 C1 C6 C5 . . . . 0.3(3) ?
    N1 C1 C6 C5 . . . . 179.3(2) ?
    C4 C5 C6 C1 . . . . 2.3(3) ?
    N3 C5 C6 C1 . . . . -174.08(19) ?
    C5 C4 C7 C8 . . . . 136.11(19) ?
    C3 C4 C7 C8 . . . . -44.0(3) ?
    C5 C4 C7 C10 . . . . -42.0(3) ?
    C3 C4 C7 C10 . . . . 137.9(2) ?
    C10 C7 C8 O7 . . . . 179.62(18) ?
    C4 C7 C8 O7 . . . . 1.5(3) ?
    C10 C7 C8 N4 . . . . 1.4(3) ?
    C4 C7 C8 N4 . . . . -176.73(17) ?
    C8 C7 C10 O8 . . . . 178.54(19) ?
    C4 C7 C10 O8 . . . . -3.4(3) ?
    C8 C7 C10 N5 . . . . -0.3(3) ?
    C4 C7 C10 N5 . . . . 177.84(17) ?
    C16 C11 C12 C13 . . . . -0.5(3) ?
    N6 C11 C12 C13 . . . . -177.93(19) ?
    C11 C12 C13 C14 . . . . 4.6(3) ?
    C11 C12 C13 N7 . . . . -171.62(18) ?
    C12 C13 C14 C15 . . . . -4.4(3) ?
    N7 C13 C14 C15 . . . . 171.59(16) ?
    C12 C13 C14 C17 . . . . 174.00(18) ?
    N7 C13 C14 C17 . . . . -10.0(3) ?
    C13 C14 C15 C16 . . . . 0.2(3) ?
    C17 C14 C15 C16 . . . . -178.20(19) ?
    C13 C14 C15 N8 . . . . 174.30(16) ?
    C17 C14 C15 N8 . . . . -4.1(3) ?
    C12 C11 C16 C15 . . . . -3.3(3) ?
    N6 C11 C16 C15 . . . . 174.1(2) ?
    C14 C15 C16 C11 . . . . 3.5(3) ?
    N8 C15 C16 C11 . . . . -170.99(18) ?
    C15 C14 C17 C18 . . . . 132.5(2) ?
    C13 C14 C17 C18 . . . . -45.7(3) ?
    C15 C14 C17 C20 . . . . -44.6(3) ?
    C13 C14 C17 C20 . . . . 137.12(19) ?
    C20 C17 C18 O16 . . . . 177.9(2) ?
    C14 C17 C18 O16 . . . . 0.8(3) ?
    C20 C17 C18 N9 . . . . -0.2(3) ?
    C14 C17 C18 N9 . . . . -177.35(18) ?
    C18 C17 C20 O17 . . . . 179.4(2) ?
    C14 C17 C20 O17 . . . . -3.5(3) ?
    C18 C17 C20 N10 . . . . 0.2(3) ?
    C14 C17 C20 N10 . . . . 177.31(18) ?
    C6 C1 N1 O1 . . . . -175.5(3) ?
    C2 C1 N1 O1 . . . . 3.5(4) ?
    C6 C1 N1 O2 . . . . 7.0(4) ?
    C2 C1 N1 O2 . . . . -174.0(3) ?
    C2 C3 N2 O4 . . . . -49.6(3) ?
    C4 C3 N2 O4 . . . . 135.1(2) ?
    C2 C3 N2 O3 . . . . 125.8(2) ?
    C4 C3 N2 O3 . . . . -49.6(3) ?
    C6 C5 N3 O6 . . . . 135.8(2) ?
    C4 C5 N3 O6 . . . . -40.7(3) ?
    C6 C5 N3 O5 . . . . -41.6(3) ?
    C4 C5 N3 O5 . . . . 141.9(2) ?
    O9 C9 N4 C8 . . . . 178.88(19) ?
    N5 C9 N4 C8 . . . . -1.4(3) ?
    O7 C8 N4 C9 . . . . -178.87(18) ?
    C7 C8 N4 C9 . . . . -0.5(3) ?
    O9 C9 N5 C10 . . . . -177.6(2) ?
    N4 C9 N5 C10 . . . . 2.7(3) ?
    O8 C10 N5 C9 . . . . 179.20(19) ?
    C7 C10 N5 C9 . . . . -1.9(3) ?
    C16 C11 N6 O11 . . . . 17.1(4) ?
    C12 C11 N6 O11 . . . . -165.3(3) ?
    C16 C11 N6 O10 . . . . -161.4(2) ?
    C12 C11 N6 O10 . . . . 16.2(3) ?
    C12 C13 N7 O12 . . . . -40.6(2) ?
    C14 C13 N7 O12 . . . . 143.01(19) ?
    C12 C13 N7 O13 . . . . 136.46(19) ?
    C14 C13 N7 O13 . . . . -39.9(3) ?
    C16 C15 N8 O15 . . . . 131.1(2) ?
    C14 C15 N8 O15 . . . . -43.6(3) ?
    C16 C15 N8 O14 . . . . -46.3(3) ?
    C14 C15 N8 O14 . . . . 139.05(19) ?
    O18 C19 N9 C18 . . . . -178.5(2) ?
    N10 C19 N9 C18 . . . . 0.7(3) ?
    O16 C18 N9 C19 . . . . -178.6(2) ?
    C17 C18 N9 C19 . . . . -0.3(3) ?
    O18 C19 N10 C20 . . . . 178.5(2) ?
    N9 C19 N10 C20 . . . . -0.7(3) ?
    O17 C20 N10 C19 . . . . -178.9(2) ?
    C17 C20 N10 C19 . . . . 0.3(3) ?
loop_
    _geom_hbond_atom_site_label_D
    _geom_hbond_atom_site_label_H
    _geom_hbond_atom_site_label_A
    _geom_hbond_site_symmetry_A
    _geom_hbond_distance_DH
    _geom_hbond_distance_HA
    _geom_hbond_distance_DA
    _geom_hbond_angle_DHA
    N4 H4 O17 1_455 0.85(2) 1.94(2) 2.780(2) 170(2)
    N5 H5 O16 . 0.86(3) 1.93(3) 2.778(2) 170(2)
    N9 H9 O8 . 0.85(2) 1.95(2) 2.790(2) 172(2)
    N10 H10 O7 1_655 0.83(2) 1.96(2) 2.786(2) 173(2)
    N11 H11A O9 4_566 0.94(3) 1.82(3) 2.730(2) 160(3)
    N12 H12A O18 . 0.94(3) 2.02(3) 2.803(3) 139(3)
    N12 H12A O5 3_656 0.94(3) 2.16(3) 2.856(3) 130(2)
    C2 H2 O4 3_557 0.93 2.58 3.265(3) 131.2
    C16 H16 O2 2_656 0.93 2.27 3.146(3) 156.3
    C24 H24B O5 . 0.96 2.51 3.448(4) 163.9
    C24 H24C O10 4_566 0.96 2.57 3.457(4) 153.7
    C26 H26B O18 3_656 0.96 2.50 3.400(5) 155.5
_iucr_refine_instructions_details
;
TITL pbm in P2(1)/c
CELL  0.71073  11.9828  30.8018   9.5516   90.000  105.895   90.000
ZERR     8.00   0.0012   0.0028   0.0011    0.000    0.006    0.000
LATT   1
SYMM  - X, 1/2 + Y, 1/2 - Z
SFAC  C    H    N    O
UNIT  104  112  48   72
MERG   2
OMIT     2   2   1
EQIV $1 x-1, y, z
EQIV $2 x+1, y, z
EQIV $3 x, -y+1/2, z+1/2
EQIV $4 -x+1, -y, -z+1
EQIV $5 -x, -y, 2-z
EQIV $6 1-x, 1/2+y, 3/2-z
EQIV $7 x, 1/2-y, 1/2+z
HTAB N4 O17_$1
HTAB N5 O16
HTAB N9 O8
HTAB N10 O7_$2
HTAB N11 O9_$3
HTAB N12 O18
HTAB N12 O5_$4
HTAB C2 O4_$5
HTAB C16 O2_$6
HTAB C24 O5
HTAB C24 O10_$7
HTAB C26 O18_$4
FMAP   2
PLAN   25
SIZE     0.20   0.20   0.30
ACTA
BOND   $H
CONF
L.S.  14
WGHT    0.053800    1.671000
EXTI    0.002060
FVAR       0.34818
C1    1    0.128006   -0.049777    0.697514    11.00000    0.04347    0.02514 =
         0.07088    0.00314   -0.01211   -0.00013
C2    1    0.073871   -0.025939    0.779367    11.00000    0.03544    0.03907 =
         0.07105    0.01971    0.00378   -0.00480
AFIX  43
H2    2    0.039578   -0.039320    0.844434    11.00000   -1.20000
AFIX   0
C3    1    0.071130    0.018069    0.763647    11.00000    0.02744    0.03342 =
         0.05158    0.00863    0.00891    0.00229
C4    1    0.117674    0.040610    0.666091    11.00000    0.01856    0.02729 =
         0.04225    0.00104    0.00456   -0.00023
C5    1    0.167316    0.013149    0.583698    11.00000    0.02850    0.03365 =
         0.04588   -0.00360    0.00486    0.00322
C6    1    0.175092   -0.030960    0.598856    11.00000    0.04402    0.03483 =
         0.05802   -0.01049   -0.00434    0.01050
AFIX  43
H6    2    0.211638   -0.047557    0.543066    11.00000   -1.20000
AFIX   0
C7    1    0.115463    0.087083    0.651359    11.00000    0.02260    0.02554 =
         0.04060    0.00157    0.00950   -0.00017
C8    1    0.013598    0.110164    0.647936    11.00000    0.02402    0.02769 =
         0.03358    0.00082    0.00808   -0.00037
C9    1    0.107029    0.177075    0.608823    11.00000    0.02776    0.02633 =
         0.04273   -0.00039    0.00593   -0.00165
C10   1    0.214011    0.109216    0.636027    11.00000    0.02454    0.02880 =
         0.04083    0.00093    0.00891   -0.00026
C11   1    0.574177    0.332618    0.525765    11.00000    0.05088    0.02519 =
         0.04883    0.00353    0.01299    0.00383
C12   1    0.490391    0.306753    0.440128    11.00000    0.03818    0.03541 =
         0.04260    0.00504    0.01181    0.00774
AFIX  43
H12   2    0.425955    0.318595    0.373521    11.00000   -1.20000
AFIX   0
C13   1    0.504492    0.262960    0.455673    11.00000    0.02648    0.03383 =
         0.03841   -0.00063    0.01231   -0.00052
C14   1    0.594224    0.242542    0.559658    11.00000    0.02331    0.02826 =
         0.03888   -0.00035    0.01534    0.00073
C15   1    0.674770    0.271697    0.641488    11.00000    0.02745    0.02954 =
         0.03996    0.00114    0.01031    0.00158
C16   1    0.668660    0.315718    0.624556    11.00000    0.04267    0.02874 =
         0.05118   -0.00267    0.00857   -0.00556
AFIX  43
H16   2    0.727161    0.333626    0.678755    11.00000   -1.20000
AFIX   0
C17   1    0.600673    0.196234    0.582169    11.00000    0.02359    0.02654 =
         0.04317   -0.00073    0.01328    0.00069
C18   1    0.501293    0.173699    0.589844    11.00000    0.02485    0.02801 =
         0.04360   -0.00068    0.01315    0.00085
C19   1    0.613201    0.106907    0.637296    11.00000    0.03167    0.02663 =
         0.05584   -0.00034    0.01628   -0.00006
C20   1    0.706839    0.174348    0.602731    11.00000    0.02693    0.02521 =
         0.04931   -0.00115    0.01655   -0.00009
C21   1   -0.002881    0.190003    1.001203    11.00000    0.07707    0.10192 =
         0.09040    0.02383    0.02127    0.03163
AFIX 137
H21A  2   -0.017435    0.159708    0.980417    11.00000   -1.50000
H21B  2   -0.012867    0.205674    0.911733    11.00000   -1.50000
H21C  2   -0.056335    0.200844    1.051538    11.00000   -1.50000
AFIX   0
C22   1    0.131434    0.174306    1.229898    11.00000    0.10341    0.10048 =
         0.06784    0.01781    0.01110   -0.04279
AFIX 137
H22A  2    0.122945    0.143534    1.214746    11.00000   -1.50000
H22B  2    0.074387    0.184531    1.275693    11.00000   -1.50000
H22C  2    0.207664    0.180539    1.291273    11.00000   -1.50000
AFIX   0
C23   1    0.197066    0.182889    1.013299    11.00000    0.08156    0.11572 =
         0.09122   -0.03853    0.03760   -0.02876
AFIX 137
H23A  2    0.274692    0.187846    1.072740    11.00000   -1.50000
H23B  2    0.183743    0.199657    0.925538    11.00000   -1.50000
H23C  2    0.187065    0.152617    0.989218    11.00000   -1.50000
AFIX   0
C24   1    0.479952    0.006052    0.800996    11.00000    0.06194    0.11239 =
         0.09574    0.02764    0.02983   -0.00055
AFIX 137
H24A  2    0.449335   -0.013571    0.859273    11.00000   -1.50000
H24B  2    0.421355    0.012221    0.712254    11.00000   -1.50000
H24C  2    0.503329    0.032547    0.853815    11.00000   -1.50000
AFIX   0
C25   1    0.676790   -0.017173    0.892460    11.00000    0.06190    0.14006 =
         0.08735    0.04044    0.00830    0.00268
AFIX 137
H25A  2    0.656600   -0.035318    0.963525    11.00000   -1.50000
H25B  2    0.697545    0.011193    0.932864    11.00000   -1.50000
H25C  2    0.741366   -0.029669    0.865584    11.00000   -1.50000
AFIX   0
C26   1    0.543190   -0.054493    0.691871    11.00000    0.22717    0.08135 =
         0.12998   -0.03920    0.09756   -0.07553
AFIX 137
H26A  2    0.610097   -0.071569    0.691355    11.00000   -1.50000
H26B  2    0.499176   -0.048658    0.593519    11.00000   -1.50000
H26C  2    0.495856   -0.070162    0.741082    11.00000   -1.50000
AFIX   0
N1    3    0.134139   -0.096859    0.714067    11.00000    0.07609    0.03663 =
         0.09089    0.01086   -0.02549    0.00518
N2    3    0.022772    0.040923    0.867601    11.00000    0.04953    0.05408 =
         0.05874    0.02479    0.02561    0.01587
N3    3    0.209941    0.029331    0.465125    11.00000    0.04792    0.05167 =
         0.04968   -0.00822    0.01593    0.00813
N4    3    0.015195    0.154311    0.626076    11.00000    0.02202    0.02686 =
         0.04932    0.00173    0.00992    0.00398
N5    3    0.204098    0.153622    0.617414    11.00000    0.02261    0.02746 =
         0.05609    0.00422    0.01179   -0.00356
N6    3    0.559175    0.379339    0.514758    11.00000    0.07967    0.03246 =
         0.06652    0.00243    0.00456    0.00760
N7    3    0.420275    0.237779    0.346127    11.00000    0.03443    0.04345 =
         0.04289    0.00021    0.00711   -0.00400
N8    3    0.769416    0.256973    0.764978    11.00000    0.03272    0.03419 =
         0.04912   -0.00171    0.00637    0.00042
N9    3    0.513697    0.129595    0.617734    11.00000    0.02596    0.02784 =
         0.06550    0.00328    0.02009   -0.00350
N10   3    0.706042    0.130303    0.629744    11.00000    0.02456    0.02786 =
         0.06561    0.00267    0.01902    0.00486
N11   3    0.115419    0.195742    1.092090    11.00000    0.07333    0.03270 =
         0.05834   -0.00201    0.02305   -0.00457
N12   3    0.580156   -0.013799    0.766971    11.00000    0.07111    0.05267 =
         0.05287    0.00023    0.02720   -0.01562
O1    4    0.086850   -0.113099    0.793857    11.00000    0.09362    0.04855 =
         0.27535    0.06427    0.04693   -0.00122
O2    4    0.190806   -0.116392    0.648887    11.00000    0.25046    0.04659 =
         0.05882    0.00015    0.00265    0.05973
O3    4    0.080473    0.069301    0.940481    11.00000    0.07892    0.06835 =
         0.05154    0.00222    0.01969    0.01837
O4    4   -0.069142    0.027957    0.880551    11.00000    0.06033    0.08693 =
         0.10807    0.04737    0.05479    0.01897
O5    4    0.298801    0.012687    0.452316    11.00000    0.07524    0.09066 =
         0.08252   -0.00477    0.04586    0.03246
O6    4    0.155189    0.056635    0.383517    11.00000    0.05566    0.06706 =
         0.04791    0.00381    0.01126    0.00381
O7    4   -0.076631    0.093183    0.659842    11.00000    0.02270    0.03256 =
         0.05650    0.00715    0.01479    0.00226
O8    4    0.307758    0.091783    0.640467    11.00000    0.02168    0.03440 =
         0.07312    0.00397    0.01692    0.00146
O9    4    0.103102    0.215749    0.587795    11.00000    0.03889    0.02483 =
         0.08568    0.00570    0.01309   -0.00126
O10   4    0.464679    0.393593    0.456734    11.00000    0.10060    0.04386 =
         0.09956    0.00655   -0.00352    0.03020
O11   4    0.640605    0.402363    0.566266    11.00000    0.10892    0.03117 =
         0.15108    0.00587   -0.02443   -0.01186
O12   4    0.320751    0.250365    0.312046    11.00000    0.03198    0.06254 =
         0.07211    0.00159   -0.00301    0.00034
O13   4    0.454795    0.206921    0.291159    11.00000    0.05825    0.05181 =
         0.05145   -0.01617    0.01075   -0.00261
O14   4    0.863726    0.273117    0.778724    11.00000    0.03147    0.05386 =
         0.08564    0.00526   -0.00154   -0.00961
O15   4    0.746736    0.231059    0.847656    11.00000    0.05187    0.04939 =
         0.04496    0.00974    0.01019    0.00272
O16   4    0.405058    0.190186    0.577284    11.00000    0.02364    0.03316 =
         0.06838    0.00517    0.01966    0.00235
O17   4    0.798308    0.191221    0.596853    11.00000    0.02640    0.03058 =
         0.08101    0.00308    0.02606    0.00049
O18   4    0.617820    0.067855    0.658626    11.00000    0.04302    0.02546 =
         0.10425    0.00706    0.02687    0.00154
H4    2   -0.046489    0.168594    0.618881    11.00000    0.03739
H5    2    0.262856    0.168047    0.606908    11.00000    0.05022
H9    2    0.454719    0.115764    0.626954    11.00000    0.04153
H10   2    0.768562    0.117240    0.639876    11.00000    0.04610
H11A  2    0.123464    0.225769    1.111426    11.00000    0.09142
H12A  2    0.605476    0.003933    0.701443    11.00000    0.08186
HKLF    4
END
;
