# Supplementary material for: Trimethyl­ammonium 2,6-dioxo-5-(2,4,6-trinitro­phen­yl)-1,2,3,6-tetra­hydro­pyrimidin-4-olate
Source: Acta Crystallogr Sect E Struct Rep Online. 2011 Dec 7;68(Pt 1):o29–30. doi: 10.1107/S1600536811051610 (PMC3254393; doi:10.1107/S1600536811051610)
Supplement: Supplementary file 2 [file e-68-00o29-Isup2.hkl]

# 
# h,k,l, Fc-squared, Fo-squared, sigma(Fo-squared) and status flag 
# 
data_I
_shelx_title ' pbm in P2(1)/c' 
_shelx_refln_list_code          4 
_shelx_F_calc_maximum      290.66 
_exptl_crystal_F_000      1648.00 
_reflns_d_resolution_high  0.8107 
 
loop_ 
 _symmetry_equiv_pos_as_xyz 
 'x, y, z' 
 '-x, y+1/2, -z+1/2' 
 '-x, -y, -z' 
 'x, -y-1/2, z-1/2' 
 
_cell_length_a    11.9828 
_cell_length_b    30.8018 
_cell_length_c     9.5516 
_cell_angle_alpha  90.000 
_cell_angle_beta  105.895 
_cell_angle_gamma  90.000 
 
_shelx_F_squared_multiplier     1.000 
 
loop_ 
 _refln_index_h 
 _refln_index_k 
 _refln_index_l 
 _refln_F_squared_calc 
 _refln_F_squared_meas 
 _refln_F_squared_sigma 
 _refln_observed_status 
   2   0   0    10945.67    10287.63    156.70 o 
   3   0   0    16104.36    14447.38    228.12 o 
   4   0   0     4125.73     4836.59     58.85 o 
   5   0   0     4411.52     4552.10     57.20 o 
   6   0   0       31.33       14.03      3.70 o 
   7   0   0        0.63        2.17      3.45 o 
   8   0   0       73.86       81.14     13.08 o 
   9   0   0      315.81      354.78     35.86 o 
  10   0   0     7054.81     6869.45    105.84 o 
  11   0   0     1377.19     1439.49     35.35 o 
  12   0   0      130.38      111.27     12.56 o 
  13   0   0       27.58       55.31     10.88 o 
  14   0   0       65.40       95.80     16.64 o 
   2   1   0     8443.17     7723.68     56.02 o 
   3   1   0     5512.52     5232.79     43.97 o 
   4   1   0      466.72      368.96      6.66 o 
   5   1   0       11.31        8.36      1.89 o 
   6   1   0     1506.71     1426.65     17.83 o 
   7   1   0      529.76      511.89     10.12 o 
   8   1   0      343.56      361.08      9.09 o 
   9   1   0      124.31      470.48    126.80 o 
  10   1   0      648.51      647.56     25.83 o 
  11   1   0      360.99      381.33     16.43 o 
  12   1   0      629.51      619.87     16.69 o 
  13   1   0       85.87       67.57      8.13 o 
  14   1   0       29.84       18.74      7.72 o 
   1   2   0    17976.08    14276.48   1536.47 o 
   2   2   0     1527.70     1212.43     10.25 o 
   3   2   0      394.61      422.42      5.60 o 
   4   2   0     2248.13     2429.63     24.54 o 
   5   2   0      597.65      713.88     10.61 o 
   6   2   0       70.39       53.44      3.75 o 
   7   2   0      598.42      639.14     11.37 o 
   8   2   0     1380.37     1371.24     19.15 o 
   9   2   0     1142.27     1149.20     19.56 o 
  10   2   0      663.70      712.63     17.21 o 
  11   2   0      975.86      962.15     19.92 o 
  12   2   0      166.19      169.88     10.06 o 
  13   2   0      399.58      416.31     27.24 o 
  14   2   0       27.63       19.64      8.20 o 
   1   3   0      750.16      805.15     11.80 o 
   2   3   0      883.04      731.12      8.68 o 
   3   3   0    22147.14    22332.85    167.17 o 
   4   3   0      591.60      601.85      8.41 o 
   5   3   0      468.84      395.25      7.61 o 
   6   3   0        9.01       12.31      5.30 o 
   7   3   0      729.01      727.86     12.23 o 
   9   3   0      359.75      352.18     10.48 o 
  10   3   0     1642.29     1598.72     25.45 o 
  11   3   0      142.95      139.13      8.91 o 
  12   3   0       13.78       33.60      6.68 o 
  13   3   0        6.21       10.29      6.72 o 
  14   3   0        5.72        4.09      7.22 o 
   0   4   0     8848.79     8114.06    222.19 o 
   1   4   0      758.86      629.29      7.62 o 
   2   4   0     1679.43     1677.48     16.48 o 
   3   4   0       52.46       47.45      1.99 o 
   4   4   0      853.90      880.48      9.72 o 
   5   4   0      365.84      378.89      8.31 o 
   6   4   0      470.68      507.04      9.38 o 
   7   4   0       78.47       74.83      4.61 o 
   8   4   0      239.46      254.09      7.85 o 
   9   4   0       10.88       20.29     11.38 o 
  10   4   0      384.91      410.27     12.26 o 
  11   4   0      683.35      675.29     16.40 o 
  12   4   0      771.62      776.75     18.49 o 
  13   4   0       23.03       30.10      7.67 o 
  14   4   0      127.08      159.06     12.50 o 
   1   5   0      669.17      739.21      9.62 o 
   2   5   0     6760.47     6179.09     59.02 o 
   3   5   0     1337.99     1125.49     17.88 o 
   4   5   0     1516.13     1720.30     16.08 o 
   5   5   0       15.31       14.35      8.66 o 
   6   5   0     5082.09     5362.40     47.77 o 
   7   5   0     2482.44     2475.89     28.03 o 
   8   5   0       11.97       17.71      4.96 o 
   9   5   0      877.02      835.38     14.96 o 
  10   5   0        8.86       32.09     15.51 o 
  11   5   0        0.68       11.66      5.42 o 
  12   5   0       19.48       22.54      6.75 o 
  13   5   0        5.76        7.73      6.72 o 
  14   5   0        5.06       10.75      7.45 o 
   0   6   0       14.40       26.32      1.61 o 
   2   6   0      606.25      598.04      7.78 o 
   3   6   0     1006.71     1062.83     10.77 o 
   4   6   0     7344.57     7681.38     60.07 o 
   5   6   0     1543.72     1712.13     16.83 o 
   6   6   0     1061.19     1026.02     13.23 o 
   8   6   0      848.07      954.84     15.32 o 
   9   6   0      238.64      216.50      7.99 o 
  10   6   0      479.56      516.74     13.46 o 
  11   6   0      288.80      263.67     10.92 o 
  12   6   0        0.79        3.46      8.30 o 
  13   6   0      271.58      277.87     15.72 o 
  14   6   0       97.70      104.98     12.05 o 
   1   7   0    25080.51    23991.34    240.46 o 
   2   7   0     7377.41     7446.75     78.00 o 
   3   7   0     5005.57     4649.33     67.88 o 
   4   7   0     1967.26     1718.48     16.96 o 
   7   7   0     2919.25     3204.91     31.78 o 
   9   7   0      687.73      722.88     13.80 o 
  10   7   0       24.29       21.58      5.98 o 
  11   7   0       33.44       44.53      8.35 o 
  12   7   0       45.43       62.85     22.17 o 
  13   7   0       96.79       95.85      9.91 o 
   0   8   0      284.07      171.41      5.57 o 
   1   8   0     8690.08     8156.19     83.72 o 
   2   8   0     2328.29     2331.94     26.60 o 
   3   8   0     1047.54      938.30     15.06 o 
   4   8   0     7361.11     7928.15     65.64 o 
   5   8   0      605.64      606.84      8.09 o 
   6   8   0        0.10        4.16      2.25 o 
   8   8   0      863.10      898.44     14.73 o 
   9   8   0        7.09       10.39      3.85 o 
  10   8   0      178.08      181.88      8.75 o 
  11   8   0       59.27       69.10      8.05 o 
  12   8   0      223.54      244.91     18.23 o 
  13   8   0      210.46      212.28     25.65 o 
   2   9   0     6104.24     5374.24     74.59 o 
   3   9   0     1665.32     1991.31     24.35 o 
   4   9   0       40.48       48.45      2.50 o 
   5   9   0     2256.32     2322.36     22.64 o 
   6   9   0     5504.12     5962.16     56.21 o 
   7   9   0      876.06      924.65     12.15 o 
   8   9   0       55.86       71.00      5.86 o 
   9   9   0      115.40      109.68      6.23 o 
  10   9   0      134.47      132.30      9.98 o 
  11   9   0       10.78        3.37      5.66 o 
  12   9   0       77.51       91.63     14.94 o 
  13   9   0       50.28       52.82     10.59 o 
   0  10   0    18346.82    19001.52    305.92 o 
   1  10   0     1476.97     1347.01     14.83 o 
   2  10   0     1560.20     1603.28     23.96 o 
   3  10   0       88.18       91.46      4.87 o 
   4  10   0     2118.83     2165.79     22.06 o 
   5  10   0     1003.73      964.72     12.39 o 
   6  10   0      437.65      499.44      8.36 o 
   7  10   0      279.27      277.17      6.31 o 
   8  10   0      265.36      244.92      7.71 o 
   9  10   0        0.43       -1.77      3.46 o 
  10  10   0      354.87      326.24     12.10 o 
  11  10   0      263.64      260.20     17.47 o 
  12  10   0        7.62        9.70      6.80 o 
  13  10   0      134.97      137.93     18.68 o 
   2  11   0     6661.90     6251.51     74.41 o 
   3  11   0      234.16      191.08      5.71 o 
   4  11   0     1693.82     1601.67     21.66 o 
   5  11   0      870.19      911.40      9.96 o 
   6  11   0      579.98      623.04      9.29 o 
   7  11   0      333.21      334.68      7.35 o 
   8  11   0        0.36        2.15      3.07 o 
   9  11   0      328.54      310.82     10.06 o 
  10  11   0      157.51      202.27     10.02 o 
  11  11   0       96.21       94.00     16.14 o 
  12  11   0        6.46       10.22     19.04 o 
  13  11   0        1.87        0.08      6.67 o 
   0  12   0       89.43      101.07      3.89 o 
   1  12   0     3281.27     3221.80     32.25 o 
   2  12   0     3158.59     3196.66     58.01 o 
   3  12   0     5012.11     5097.10     62.55 o 
   4  12   0       97.75       80.47      5.55 o 
   5  12   0      189.99      187.39      4.72 o 
   6  12   0       24.12       41.17      2.60 o 
   7  12   0       17.04       19.79      2.48 o 
   8  12   0       99.22      109.38      5.57 o 
   9  12   0       32.13       46.02      5.40 o 
  10  12   0      124.76      109.16      8.83 o 
  11  12   0      240.48      249.59     12.58 o 
  12  12   0      244.65      207.82     22.06 o 
  13  12   0        0.94        0.36      6.68 o 
   1  13   0      568.17      541.65     13.55 o 
   2  13   0     3237.95     3268.06     41.92 o 
   3  13   0     3419.37     3898.11     58.54 o 
   4  13   0       17.91       13.87      2.57 o 
   5  13   0      780.73      802.80     13.61 o 
   6  13   0      891.35      916.94     10.50 o 
   7  13   0      672.08      678.52      9.53 o 
   8  13   0      147.84      155.90      6.86 o 
   9  13   0       54.65       75.49      6.05 o 
  10  13   0      352.43      383.98     21.56 o 
  11  13   0      518.49      518.91     16.95 o 
  12  13   0       40.95       38.51      7.74 o 
  13  13   0        3.32        7.07      6.90 o 
   0  14   0    35573.55    36532.07    477.08 o 
   2  14   0       48.80       29.57      5.82 o 
   3  14   0        3.00        3.78      3.67 o 
   4  14   0      117.48       95.10      4.87 o 
   5  14   0      350.00      338.79      8.81 o 
   6  14   0        7.45        2.89      2.52 o 
   7  14   0      342.80      365.64      6.43 o 
   8  14   0       35.44       23.23      4.20 o 
   9  14   0      189.77      176.92     11.12 o 
  10  14   0      490.40      455.61     13.57 o 
  11  14   0      478.90      462.92     16.10 o 
  12  14   0       44.80       43.33      9.19 o 
  13  14   0       17.51       17.20      7.27 o 
   1  15   0     4918.30     5695.47     55.05 o 
   2  15   0       28.23        9.70      2.66 o 
   3  15   0      282.46      228.16      9.48 o 
   4  15   0       70.34       84.63      4.68 o 
   5  15   0      195.95      193.08      7.92 o 
   6  15   0       10.85        9.71      2.44 o 
   7  15   0       64.64       55.59      5.23 o 
   8  15   0      101.42       88.67      5.58 o 
   9  15   0      367.58      394.28     12.77 o 
  10  15   0        0.63        0.95      4.95 o 
  11  15   0      263.96      214.47     11.54 o 
  12  15   0        1.48        0.86      8.37 o 
  13  15   0        5.38        9.77      9.03 o 
   0  16   0      896.09      909.52     12.89 o 
   1  16   0    12712.04    15147.83    140.58 o 
   2  16   0        3.59        2.77      2.68 o 
   3  16   0      385.85      311.51     11.07 o 
   4  16   0      137.16      135.89      7.28 o 
   5  16   0      582.90      597.38     15.08 o 
   6  16   0        5.87        8.66      2.69 o 
   7  16   0       79.25       66.72      5.14 o 
   8  16   0       37.50       44.54      8.99 o 
   9  16   0      437.50      359.76     10.44 o 
  10  16   0      192.45      181.64      8.85 o 
  11  16   0      305.03      357.66     18.57 o 
  12  16   0       43.78       46.27     14.66 o 
   1  17   0      725.05     1081.28     32.66 o 
   2  17   0        7.65        6.45      1.92 o 
   3  17   0     1912.75     1958.34     34.42 o 
   4  17   0      693.13      713.27     18.68 o 
   5  17   0      940.63      992.63     18.36 o 
   6  17   0      641.80      584.89     10.77 o 
   7  17   0      165.38      151.16      6.86 o 
   8  17   0      230.57      288.82     12.06 o 
   9  17   0      103.03      101.01      8.98 o 
  10  17   0       47.22       26.62      7.42 o 
  11  17   0     1230.11     1068.30     39.08 o 
  12  17   0      135.27      138.66     21.66 o 
   0  18   0        4.64        3.99      1.88 o 
   1  18   0        1.08       15.92      6.35 o 
   3  18   0      711.51      675.63     14.82 o 
   4  18   0        5.26        7.12      5.04 o 
   5  18   0       13.06        3.02      4.89 o 
   6  18   0       58.22       64.17      9.12 o 
   7  18   0      776.50      782.07     14.73 o 
   8  18   0      517.80      502.01     15.28 o 
   9  18   0       92.77       75.62      8.29 o 
  10  18   0      573.84      585.77     18.89 o 
  11  18   0       83.95       80.71     17.69 o 
  12  18   0       76.54       88.40     20.56 o 
   1  19   0      249.13      242.69      6.08 o 
   2  19   0     1695.34     1666.00     20.09 o 
   3  19   0      155.93      125.45      6.86 o 
   4  19   0      111.63      140.57      9.03 o 
   5  19   0       22.16       12.70      5.40 o 
   6  19   0      943.25      982.22     25.76 o 
   7  19   0       77.46       69.75      6.13 o 
   8  19   0       24.53       35.19      6.47 o 
   9  19   0      136.36      148.81     15.85 o 
  10  19   0      432.39      442.41     16.87 o 
  11  19   0      380.11      404.41     44.81 o 
  12  19   0        0.06        3.65      8.18 o 
   0  20   0       34.91       24.90      3.29 o 
   2  20   0      124.55      146.85      6.55 o 
   3  20   0       29.93       39.90      5.68 o 
   4  20   0        2.11        7.27      4.67 o 
   5  20   0     1745.26     1836.15     36.83 o 
   6  20   0      167.23      183.36     12.36 o 
   7  20   0       54.18       81.59      5.33 o 
   8  20   0      181.83      218.76     10.77 o 
   9  20   0      165.40      163.51     10.48 o 
  10  20   0       12.83        3.09      6.86 o 
  11  20   0       52.48       57.23     10.26 o 
  12  20   0       49.73       39.56     16.15 o 
   1  21   0     2044.37     2176.73     26.50 o 
   2  21   0       65.29       67.85      3.62 o 
   3  21   0      168.97      208.68     10.74 o 
   4  21   0        1.64        8.21      5.22 o 
   5  21   0      464.23      437.91     16.79 o 
   6  21   0      626.51      601.99     20.76 o 
   7  21   0     4452.03     4322.56     53.00 o 
   8  21   0       17.24        6.99      5.26 o 
   9  21   0        0.11        5.54      6.34 o 
  10  21   0       61.91       76.50      9.18 o 
  11  21   0       91.26      133.87     13.25 o 
   0  22   0      106.56      162.60      9.92 o 
   1  22   0        2.64       27.88     47.76 o 
   2  22   0      493.87      556.13     12.80 o 
   3  22   0       14.71       20.64      5.14 o 
   4  22   0       99.71      103.00     11.66 o 
   5  22   0     4262.31     4200.60     68.85 o 
   6  22   0      589.75      580.65     20.37 o 
   7  22   0      421.93      460.55     10.44 o 
   8  22   0      484.01      474.06     14.87 o 
   9  22   0        1.77        9.11      5.67 o 
  10  22   0        0.13       -5.89      5.89 o 
  11  22   0      199.75      177.00     14.27 o 
   1  23   0       31.82       33.30      4.15 o 
   2  23   0       87.53      104.37     17.93 o 
   3  23   0      311.66      305.00     12.16 o 
   4  23   0      990.36      949.25     23.68 o 
   5  23   0      360.91      411.82     17.28 o 
   6  23   0        3.89       -4.59      7.10 o 
   7  23   0        0.32        1.75      3.49 o 
   8  23   0      477.46      427.17     16.85 o 
   9  23   0      322.91      351.12     14.01 o 
  10  23   0      251.27      259.17     23.29 o 
  11  23   0       41.36       37.47      9.60 o 
   0  24   0     1958.25     1929.24     37.17 o 
   1  24   0       40.02       41.46      3.45 o 
   2  24   0      150.52      152.78      8.90 o 
   3  24   0      101.62       99.43      7.94 o 
   4  24   0      173.82      177.40     12.54 o 
   5  24   0     1142.79     1060.36     27.11 o 
   6  24   0        1.32        3.38      6.85 o 
   7  24   0      596.54      631.70     22.55 o 
   8  24   0        6.39        1.99      4.90 o 
   9  24   0       84.70       91.15     10.41 o 
  10  24   0        9.89        8.90      8.64 o 
  11  24   0        0.16       -4.33      7.90 o 
   1  25   0      675.36      675.17     13.68 o 
   2  25   0        3.81        5.73      4.73 o 
   3  25   0       14.39       14.69      5.15 o 
   4  25   0      294.10      268.16     15.35 o 
   5  25   0      806.46      821.03     30.20 o 
   6  25   0       40.90       44.67      8.96 o 
   7  25   0        2.80       -6.74      6.74 o 
   8  25   0        6.45       10.94      5.33 o 
   9  25   0        3.60        2.76      5.94 o 
  10  25   0       24.08       27.09      7.34 o 
   0  26   0       18.15       35.64      5.47 o 
   1  26   0      223.80      233.86      6.43 o 
   2  26   0        4.10        5.22      4.91 o 
   3  26   0       60.33       59.21      8.17 o 
   4  26   0      322.60      349.28     17.60 o 
   5  26   0     2788.00     2929.71     53.39 o 
   6  26   0       11.34        2.92      9.32 o 
   7  26   0        3.42        3.85      8.83 o 
   8  26   0      234.78      252.24     16.83 o 
   9  26   0      235.15      273.84     21.80 o 
  10  26   0       46.44       59.12      8.47 o 
   1  27   0        7.26       11.07      3.40 o 
   2  27   0      189.86      185.44     10.82 o 
   3  27   0      171.51      188.66     13.61 o 
   4  27   0       53.72       57.23      9.31 o 
   5  27   0        3.97        9.48      7.67 o 
   6  27   0      136.96      134.00     14.03 o 
   7  27   0        0.22       -1.75      6.82 o 
   8  27   0      425.03      445.25     32.45 o 
   9  27   0        0.26       -0.05      8.93 o 
  10  27   0       87.63       88.60      9.57 o 
   0  28   0      424.58      403.23     19.89 o 
   1  28   0       61.26       52.11      4.89 o 
   2  28   0        0.74       -2.53      4.46 o 
   3  28   0      174.81      168.42     11.61 o 
   4  28   0        6.91        7.79      8.29 o 
   5  28   0       75.36       96.93     11.81 o 
   6  28   0        2.71       -7.00      7.00 o 
   7  28   0      139.10      122.33     14.90 o 
   8  28   0      127.52      125.94      9.13 o 
   9  28   0      110.06      110.23     13.66 o 
   1  29   0      801.75      729.21     20.15 o 
   2  29   0      115.31       96.64      9.36 o 
   3  29   0      415.13      384.20     17.02 o 
   4  29   0       33.89       21.07     12.50 o 
   5  29   0       63.05       69.18     11.67 o 
   6  29   0       18.24       21.21      9.74 o 
   7  29   0        5.48        5.62      8.67 o 
   8  29   0       23.95       22.44      6.98 o 
   9  29   0        3.69        5.98      6.02 o 
   0  30   0       18.77       38.36      9.16 o 
   1  30   0     1001.95      843.40     22.69 o 
   2  30   0       36.87       30.64      4.49 o 
   3  30   0        2.69        8.22      6.32 o 
   4  30   0       34.55       38.45      8.98 o 
   5  30   0        4.47       10.22      7.90 o 
   6  30   0        0.01       -0.37      7.92 o 
   7  30   0       12.35        3.57      9.05 o 
   8  30   0       88.47      115.06     10.89 o 
   1  31   0      125.85      124.64      8.96 o 
   2  31   0      315.77      330.21     10.25 o 
   3  31   0       37.19       58.00     15.76 o 
   4  31   0       38.10       58.42      9.60 o 
   5  31   0       85.88       93.84     12.10 o 
   6  31   0        8.16       18.06      9.31 o 
   7  31   0      107.26       88.45     24.29 o 
   8  31   0       75.67      105.17      9.23 o 
   0  32   0       44.13       49.58     10.56 o 
   1  32   0       97.33      109.07      8.86 o 
   2  32   0      124.11      135.93      9.40 o 
   3  32   0       66.75       58.21      8.48 o 
   4  32   0       83.28       78.78     10.72 o 
   5  32   0       17.16       16.13      8.53 o 
   6  32   0       47.54       51.63     15.05 o 
   7  32   0       64.89      110.69     15.10 o 
   1  33   0        6.12       17.08      6.12 o 
   2  33   0       80.64       74.08     15.72 o 
   3  33   0        6.21        1.97      6.25 o 
   4  33   0       88.65      102.40     11.32 o 
   5  33   0       20.10       37.49      9.50 o 
   6  33   0       17.69       17.24      9.69 o 
   7  33   0       12.14        7.85     10.11 o 
   0  34   0       42.43       42.98     10.64 o 
   1  34   0       42.60       49.05      7.71 o 
   2  34   0        3.73        0.39      5.10 o 
   3  34   0       54.85       53.55      8.41 o 
   4  34   0       48.94       35.06     16.50 o 
   5  34   0       67.94       97.23     12.46 o 
   6  34   0       10.11        8.07      9.27 o 
   1  35   0        5.61       -5.05      5.05 o 
   2  35   0        8.07        9.42      5.68 o 
   3  35   0        7.49        7.15     13.90 o 
   4  35   0       16.16       22.28      8.69 o 
   5  35   0        3.40       -1.88      7.85 o 
   0  36   0       46.44       55.35     12.13 o 
   1  36   0       13.89       19.05      8.66 o 
   2  36   0       21.41       12.41      6.24 o 
   3  36   0       49.32       42.03      8.33 o 
   4  36   0        0.44       -1.40     11.80 o 
   1  37   0        5.08        7.75      6.38 o 
   2  37   0       10.87       10.64      6.52 o 
   3  37   0       22.20       28.92      6.79 o 
 -14   1   1        5.55       11.08      8.98 o 
 -13   1   1       94.89      102.88      9.03 o 
 -12   1   1       12.03        6.05      5.62 o 
 -11   1   1       21.94       16.49      5.70 o 
 -10   1   1     3863.91     3931.51     47.55 o 
  -9   1   1       14.96       17.40      4.42 o 
  -8   1   1       96.24      104.57      5.48 o 
  -7   1   1     1400.02     1394.92     18.26 o 
  -6   1   1      298.59      261.46      6.60 o 
  -5   1   1      465.89      412.51      7.62 o 
  -4   1   1      281.21      269.11      5.98 o 
  -3   1   1     2372.29     2313.67     21.10 o 
  -2   1   1      705.59      800.45      8.35 o 
  -1   1   1     6668.85     5672.39    144.70 o 
   0   1   1    14284.91    11789.50    251.83 o 
   1   1   1      239.75      177.38      3.47 o 
   2   1   1    84484.15    92251.96    735.54 o 
   3   1   1     9733.03     9980.46     86.93 o 
   4   1   1     1553.60     1547.57     17.53 o 
   5   1   1     1315.80     1303.65     16.31 o 
   6   1   1     1518.21     1484.76     18.74 o 
   7   1   1       94.16       86.53      6.74 o 
   8   1   1      525.32      476.73     10.68 o 
   9   1   1      484.65      453.42     12.29 o 
  11   1   1      197.52      209.59     10.46 o 
  12   1   1      362.47      358.34     13.35 o 
  13   1   1        0.00       -2.64      6.32 o 
 -14   2   1        1.45       -0.22      6.69 o 
 -13   2   1        0.00        6.31      5.88 o 
 -12   2   1      559.73      546.43     15.46 o 
 -11   2   1       63.99       55.41      6.86 o 
 -10   2   1      173.67      180.06      9.01 o 
  -9   2   1      113.91      129.05      7.10 o 
  -8   2   1       54.43       36.28      4.10 o 
  -7   2   1      703.65      694.19     11.80 o 
  -6   2   1       80.05       84.48      4.20 o 
  -5   2   1      306.85      291.94      6.44 o 
  -4   2   1     6448.56     5693.92     51.82 o 
  -3   2   1     3273.47     3095.77     25.57 o 
  -2   2   1     5123.33     5190.88     40.35 o 
  -1   2   1      794.92      762.00      8.93 o 
   0   2   1     9069.12     8406.11    176.65 o 
   1   2   1        5.32       -0.81      0.81 o 
   3   2   1     9476.02     8864.44     68.59 o 
   4   2   1     5996.30     5996.52     54.98 o 
   7   2   1      593.99      575.83     11.06 o 
   8   2   1       19.62       25.67      6.34 o 
   9   2   1      143.08      136.60      7.62 o 
  10   2   1     6600.41     6551.52     72.59 o 
  11   2   1        7.82        6.89      6.31 o 
  12   2   1       53.53       63.72      7.73 o 
  13   2   1       45.22       67.21     10.12 o 
 -14   3   1       40.66       29.90      8.19 o 
 -13   3   1       55.72       64.41      8.64 o 
 -12   3   1        0.03        4.78      5.40 o 
 -11   3   1      101.27       93.05      7.76 o 
 -10   3   1     4388.66     4243.85     50.42 o 
  -9   3   1      332.03      326.53      9.20 o 
  -8   3   1       23.92       25.60      3.76 o 
  -7   3   1     1060.46     1127.87     15.87 o 
  -6   3   1      145.37      118.21      4.71 o 
  -5   3   1      819.35      775.25     11.04 o 
  -4   3   1      248.61      247.79      4.65 o 
  -3   3   1     1826.04     1756.82     15.70 o 
  -2   3   1      148.13      167.44      2.85 o 
  -1   3   1      998.12      956.25      8.29 o 
   0   3   1      587.09      652.25      6.04 o 
   1   3   1        0.09        0.52      1.07 o 
   2   3   1     9605.17     9356.73     71.44 o 
   3   3   1     3305.78     3174.13     26.66 o 
   5   3   1      369.71      407.50      8.09 o 
   6   3   1     2726.71     2890.10     30.95 o 
   7   3   1      222.75      266.12      8.85 o 
   8   3   1       36.22       45.30      5.01 o 
   9   3   1        9.06       17.29     39.67 o 
  10   3   1       30.54       48.40      6.58 o 
  11   3   1       33.90       36.32     17.61 o 
  12   3   1      148.35      140.29      9.75 o 
  13   3   1       25.84       22.44      7.59 o 
 -14   4   1        1.20        2.38      7.01 o 
 -13   4   1      812.57      882.46     22.54 o 
 -12   4   1        6.09       -1.53      5.25 o 
 -11   4   1      162.08      207.45      9.87 o 
 -10   4   1      183.86      177.17      8.76 o 
  -9   4   1      426.52      427.05     10.40 o 
  -8   4   1       50.92       59.16      4.65 o 
  -7   4   1      788.04      672.56     11.53 o 
  -6   4   1        2.55        1.46      2.34 o 
  -5   4   1        0.90       -1.48      1.87 o 
  -4   4   1       76.08       73.54      4.28 o 
  -3   4   1    22235.72    22568.22    168.99 o 
  -2   4   1      125.85      136.79      2.61 o 
  -1   4   1       14.70        9.99      0.91 o 
   0   4   1        0.30       -0.87      0.87 o 
   1   4   1     4711.53     4519.24     35.43 o 
   2   4   1     5452.41     5544.22     43.33 o 
   4   4   1     3279.47     3315.05     28.48 o 
   5   4   1     4128.29     4017.77     36.72 o 
   7   4   1      279.46      321.88      9.48 o 
   8   4   1       16.51       36.03      9.65 o 
   9   4   1      183.41      183.05      8.43 o 
  10   4   1      307.99      333.93     11.58 o 
  11   4   1      175.10      198.59     11.34 o 
  12   4   1      191.19      212.95     13.60 o 
  13   4   1       12.85       15.12      7.13 o 
 -14   5   1       49.61       70.15      9.77 o 
 -13   5   1        0.04        7.06      6.59 o 
 -12   5   1      319.09      335.91     13.83 o 
 -11   5   1       25.32       20.66      5.61 o 
 -10   5   1      416.22      461.14     12.69 o 
  -9   5   1        1.47        2.15      3.32 o 
  -8   5   1      209.76      247.39      7.77 o 
  -7   5   1        3.50       26.49      3.46 o 
  -6   5   1      332.69      395.75      7.49 o 
  -5   5   1      161.15      249.61      5.10 o 
  -4   5   1      372.26      407.31      5.96 o 
  -3   5   1      543.35      462.09      5.73 o 
  -2   5   1      183.64      216.87      3.43 o 
  -1   5   1    18865.22    19327.69    154.65 o 
   0   5   1      292.50      174.37      2.78 o 
   1   5   1       50.35       25.97      1.89 o 
   2   5   1       32.20       54.00      5.03 o 
   3   5   1     5040.57     5463.27     43.43 o 
   4   5   1     6079.38     6222.20     49.87 o 
   5   5   1     2495.15     2596.27     25.52 o 
   6   5   1     3232.53     3252.41     31.67 o 
   7   5   1      258.68      232.53     13.65 o 
   8   5   1      177.38      188.21     12.28 o 
   9   5   1       80.40       80.89      6.45 o 
  10   5   1      843.01      888.03     18.26 o 
  11   5   1      414.15      394.41     13.01 o 
  12   5   1       41.41       48.40      8.42 o 
  13   5   1      228.56      256.83     13.75 o 
 -14   6   1       68.07       77.88      9.85 o 
 -13   6   1      258.37      281.63     13.75 o 
 -12   6   1      205.49      197.34     11.51 o 
 -11   6   1      351.72      362.17     12.09 o 
 -10   6   1      309.44      311.54     13.41 o 
  -9   6   1      219.37      171.44      7.08 o 
  -8   6   1      407.11      470.23     10.28 o 
  -7   6   1      564.98      596.33     10.03 o 
  -6   6   1        6.44       17.19      2.74 o 
  -5   6   1        0.34        2.09      1.74 o 
  -4   6   1     2164.02     2279.03     20.16 o 
  -3   6   1      140.22       89.98      2.80 o 
  -2   6   1       39.20       26.68      1.26 o 
  -1   6   1     2363.22     2387.50     20.56 o 
   0   6   1     7260.23     6814.68     59.64 o 
   1   6   1     7175.62     6871.64     65.50 o 
   2   6   1      115.37      108.39      3.25 o 
   3   6   1      768.98      710.20      7.99 o 
   6   6   1     6348.79     6944.33     60.58 o 
   7   6   1     1428.67     1346.65     17.18 o 
   8   6   1       72.64       58.22     11.09 o 
   9   6   1      287.66      256.17      9.50 o 
  11   6   1        1.67        0.55     18.02 o 
  12   6   1       15.03        5.99      6.03 o 
  13   6   1       45.20       21.77      8.15 o 
 -14   7   1      167.93      237.52     14.98 o 
 -13   7   1        2.54        3.32      6.24 o 
 -12   7   1      101.18      107.08     11.38 o 
 -11   7   1       17.98       25.68      5.61 o 
 -10   7   1      527.25      569.46     13.85 o 
  -9   7   1       60.04       69.54      5.38 o 
  -8   7   1        5.81        8.25      3.19 o 
  -7   7   1      130.41      130.87      5.01 o 
  -6   7   1    13424.92    15000.91    115.62 o 
  -5   7   1      572.79      554.75      7.68 o 
  -4   7   1      861.54     1014.30     10.55 o 
  -3   7   1     1567.00     1558.70     14.81 o 
  -2   7   1     1267.35     1401.67     15.66 o 
  -1   7   1     1270.37     1242.12     11.56 o 
   0   7   1      672.15      553.66      7.13 o 
   1   7   1     2619.17     2358.41     22.40 o 
   3   7   1       18.57       26.04      1.93 o 
   4   7   1    22457.73    24360.74    183.13 o 
   5   7   1     5294.56     5731.22     55.05 o 
   7   7   1      696.93      788.32     12.25 o 
   8   7   1      136.33      161.79      9.65 o 
   9   7   1       66.93       86.11      6.49 o 
  10   7   1      846.24      785.47     16.92 o 
  11   7   1      185.08      146.46     16.38 o 
  12   7   1        4.41        2.29     15.14 o 
  13   7   1       29.32       25.13      7.71 o 
 -14   8   1       81.08      106.35     13.57 o 
 -13   8   1        7.82        7.65      6.47 o 
 -12   8   1        4.93       11.68      5.94 o 
 -11   8   1        3.79       -4.44      5.13 o 
 -10   8   1       10.52       16.32      4.74 o 
  -9   8   1      335.28      364.55      9.76 o 
  -8   8   1       78.83       69.18      7.01 o 
  -7   8   1      269.66      331.29      6.93 o 
  -6   8   1        0.44        8.64      2.33 o 
  -5   8   1      475.36      501.60      7.13 o 
  -4   8   1     2939.57     2996.50     27.01 o 
  -3   8   1     3682.37     3659.78     33.99 o 
  -2   8   1      160.09      151.60      2.93 o 
  -1   8   1      650.64      650.94      7.41 o 
   0   8   1      141.11       92.27      2.78 o 
   1   8   1     1086.58     1013.28     13.48 o 
   2   8   1     8029.83     7929.58     70.14 o 
   3   8   1      121.34      208.93      4.37 o 
   4   8   1      966.79      980.53     11.47 o 
   5   8   1      598.33      666.42      9.03 o 
   6   8   1     2431.69     2638.43     25.03 o 
   7   8   1       52.98       60.80     14.35 o 
   8   8   1       47.49       45.27      4.84 o 
   9   8   1       23.21       30.95      4.66 o 
  10   8   1      322.93      343.94     12.90 o 
  11   8   1       12.16        8.16      5.87 o 
  12   8   1       98.07      114.36      9.72 o 
  13   8   1      116.79      122.75     11.95 o 
 -14   9   1       51.13       49.27      9.70 o 
 -13   9   1        1.32      -11.04     11.04 o 
 -12   9   1      146.77      136.98      9.97 o 
 -11   9   1        1.85        8.30      5.56 o 
 -10   9   1       12.72        6.74      4.70 o 
  -9   9   1       88.97      111.62      6.17 o 
  -8   9   1      835.21      950.09     17.44 o 
  -7   9   1      744.03      803.32     10.99 o 
  -6   9   1     1239.41     1339.04     14.53 o 
  -5   9   1      986.32      973.89     11.65 o 
  -4   9   1      364.93      321.95      5.26 o 
  -3   9   1     1433.55     1426.71     16.11 o 
  -2   9   1     3349.72     3370.32     29.27 o 
  -1   9   1    15168.24    15921.86    147.50 o 
   0   9   1      188.39      189.08      4.42 o 
   1   9   1      228.98      196.22      8.46 o 
   2   9   1     6656.69     6182.33     73.73 o 
   3   9   1      696.68      592.02      7.96 o 
   5   9   1     3912.02     4104.02     49.77 o 
   6   9   1      332.28      396.87      7.32 o 
   7   9   1       13.17       16.41      4.26 o 
   8   9   1      109.60       99.74      8.72 o 
   9   9   1       31.74       34.18      4.92 o 
  10   9   1       38.73       54.02      7.14 o 
  11   9   1        5.65       -7.07      9.22 o 
  12   9   1      166.20      158.62     16.90 o 
  13   9   1      134.56      115.09     11.59 o 
 -14  10   1        7.34        0.63      7.33 o 
 -13  10   1       69.22       90.70     10.40 o 
 -12  10   1        0.84        5.97      6.32 o 
 -11  10   1      108.64       93.57      8.20 o 
 -10  10   1        5.55        3.32      4.91 o 
  -9  10   1       73.94       87.56      5.65 o 
  -8  10   1     1868.91     1854.11     23.38 o 
  -7  10   1       29.67        7.08      2.85 o 
  -6  10   1       11.04       12.79      2.25 o 
  -5  10   1     1894.49     1846.89     18.69 o 
  -4  10   1      902.42      891.98      9.17 o 
  -3  10   1       12.31       21.52      1.86 o 
  -2  10   1     1457.20     1601.11     18.10 o 
  -1  10   1      781.86      839.46     11.06 o 
   0  10   1     4248.53     4136.69     40.21 o 
   1  10   1     3003.30     3018.65     30.77 o 
   2  10   1     3206.34     3015.89     77.23 o 
   4  10   1     3779.32     3867.74     32.05 o 
   5  10   1      448.29      464.33      7.57 o 
   6  10   1      575.50      609.78      8.98 o 
   7  10   1       66.06       57.90      5.90 o 
   8  10   1       33.65       28.00      8.92 o 
   9  10   1      288.89      295.60     10.56 o 
  10  10   1      268.95      261.56     13.82 o 
  11  10   1       26.61       33.21      7.07 o 
  12  10   1        7.52        5.29      6.64 o 
  13  10   1       52.25       51.96      9.46 o 
 -13  11   1      170.18      176.51     12.87 o 
 -12  11   1       13.01        3.02      9.42 o 
 -11  11   1       66.47       60.29      7.48 o 
 -10  11   1        0.14       -1.20      4.31 o 
  -9  11   1      275.25      248.43      8.18 o 
  -8  11   1       62.64       69.08      4.84 o 
  -7  11   1      104.22      108.24      4.82 o 
  -6  11   1     2054.64     2215.98     22.53 o 
  -5  11   1       90.44       88.39      2.94 o 
  -4  11   1       62.39       68.46      3.71 o 
  -3  11   1      489.63      423.87      9.13 o 
  -2  11   1     9269.89     9501.14     89.82 o 
  -1  11   1       62.88       69.32      2.77 o 
   0  11   1      161.87      144.65      3.87 o 
   1  11   1       83.22       56.54      3.01 o 
   2  11   1     3152.29     3020.13     38.76 o 
   3  11   1     3404.86     3361.26     38.93 o 
   4  11   1      782.39      691.03      7.69 o 
   5  11   1      557.06      557.45      7.90 o 
   6  11   1       11.38        6.50      1.86 o 
   7  11   1      106.81      104.30      6.39 o 
   8  11   1      191.81      180.58      7.02 o 
   9  11   1      221.62      239.59     15.19 o 
  10  11   1      316.85      323.02     12.37 o 
  11  11   1        8.94       17.68     26.64 o 
  12  11   1       18.00       27.35      7.55 o 
  13  11   1       14.85       21.29      9.65 o 
 -13  12   1      107.75      121.34     12.28 o 
 -12  12   1       34.84       36.57      7.93 o 
 -11  12   1      108.56       87.60      9.67 o 
 -10  12   1        0.07        3.37      4.64 o 
  -9  12   1       38.23       60.10      5.70 o 
  -8  12   1      324.32      352.96     11.46 o 
  -7  12   1      461.34      420.77      9.17 o 
  -6  12   1        0.93       -0.08      1.83 o 
  -5  12   1      134.74      160.96      5.10 o 
  -4  12   1     3350.85     3575.65     46.71 o 
  -3  12   1     3795.72     3622.58     40.61 o 
  -2  12   1     3351.77     3366.40     34.48 o 
  -1  12   1        0.93       -0.02      1.22 o 
   0  12   1      716.46      772.94      8.79 o 
   1  12   1       90.77       77.26      3.13 o 
   4  12   1     1831.68     1680.82     23.15 o 
   5  12   1       28.43       41.12      2.45 o 
   6  12   1      151.82      128.94      4.22 o 
   7  12   1       21.65       21.72      3.19 o 
   8  12   1        0.36        3.33      6.91 o 
   9  12   1       52.27       80.62      6.44 o 
  10  12   1      105.19       71.06      8.05 o 
  11  12   1      276.46      243.48     26.94 o 
  12  12   1       11.88       20.08      7.07 o 
  13  12   1       24.26       31.08      8.40 o 
 -13  13   1       25.99       19.60      7.54 o 
 -12  13   1       86.04       88.00      9.39 o 
 -11  13   1      550.56      520.93     16.93 o 
 -10  13   1      106.99      116.50      8.58 o 
  -9  13   1      119.84      118.70      7.98 o 
  -8  13   1      275.34      244.55      7.45 o 
  -7  13   1     1638.64     1672.25     17.49 o 
  -6  13   1        3.44        0.25      1.93 o 
  -5  13   1     1355.95     1473.67     16.67 o 
  -4  13   1        5.95       10.07      4.50 o 
  -3  13   1        5.22        4.95      2.32 o 
  -2  13   1     5396.82     5721.17     61.95 o 
  -1  13   1      282.92      318.56      6.83 o 
   0  13   1       37.73       27.13      3.28 o 
   2  13   1     1522.57     1494.12     21.66 o 
   3  13   1     3222.90     3348.93     43.72 o 
   5  13   1        0.02        0.80      2.07 o 
   6  13   1      393.11      412.07      6.78 o 
   7  13   1        1.32        2.42      2.62 o 
   8  13   1       57.85       80.38      7.36 o 
   9  13   1       69.81       44.80      5.93 o 
  10  13   1      113.59       91.08     14.70 o 
  12  13   1       44.82       39.02      7.84 o 
 -13  14   1       26.50       41.34      8.41 o 
 -12  14   1        0.88        4.96      6.37 o 
 -11  14   1       22.68        4.75      6.13 o 
 -10  14   1       71.83       74.33      9.52 o 
  -9  14   1       91.98       67.35      7.27 o 
  -8  14   1        1.66       -0.76      3.24 o 
  -7  14   1      773.75      762.08      9.95 o 
  -6  14   1      115.29      111.43      4.41 o 
  -5  14   1     2129.10     2105.68     22.08 o 
  -4  14   1        3.31       -0.03      2.27 o 
  -3  14   1       83.76       57.25      6.54 o 
  -2  14   1       58.19       58.99      3.61 o 
  -1  14   1      537.90      486.82      6.67 o 
   0  14   1      412.33      395.32      6.03 o 
   1  14   1    20603.43    22521.46    207.57 o 
   2  14   1      436.93      471.11      9.41 o 
   3  14   1     1282.72     1152.86     31.40 o 
   4  14   1      472.21      437.92     10.74 o 
   5  14   1     1257.39     1163.59     14.38 o 
   6  14   1        1.99       -2.49      2.49 o 
   7  14   1        2.50        1.08      2.81 o 
   8  14   1      115.04      114.63     11.90 o 
   9  14   1       17.48       16.04      4.94 o 
  10  14   1        0.50        4.35      8.12 o 
  11  14   1     1177.50     1026.77     27.16 o 
  12  14   1       27.75       27.83      7.15 o 
 -13  15   1       11.19       17.32     10.03 o 
 -12  15   1        2.63        0.75      6.02 o 
 -11  15   1      625.41      549.71     27.39 o 
 -10  15   1      744.40      695.89     20.04 o 
  -9  15   1      797.51      744.45     15.97 o 
  -8  15   1       64.88       61.88      7.00 o 
  -7  15   1      180.29      188.43      6.90 o 
  -6  15   1      401.41      431.25      7.98 o 
  -5  15   1     1195.16     1265.91     21.71 o 
  -4  15   1      138.12      134.49      6.86 o 
  -3  15   1        1.11       -0.93      1.96 o 
  -2  15   1      104.48      105.48      4.75 o 
  -1  15   1    19795.14    22519.69    206.17 o 
   0  15   1      222.77      203.42      3.69 o 
   2  15   1      334.07      354.98     12.53 o 
   3  15   1     1116.69     1247.29     19.90 o 
   5  15   1      228.21      217.19      5.68 o 
   6  15   1      168.53      140.67      5.28 o 
   7  15   1      108.57      109.62      6.03 o 
   8  15   1       17.99       14.91      6.90 o 
   9  15   1       33.84       33.33      5.41 o 
  10  15   1       31.23       53.31     18.12 o 
  11  15   1      313.05      285.76     13.01 o 
  12  15   1       26.16       28.54     12.00 o 
 -13  16   1       79.86       77.20     12.74 o 
 -12  16   1       73.22       40.55     10.25 o 
 -11  16   1      113.29      116.64      9.01 o 
 -10  16   1       13.43       10.10      4.73 o 
  -9  16   1        4.03        5.31      4.46 o 
  -8  16   1      412.64      389.77     13.34 o 
  -7  16   1      363.59      367.67      9.84 o 
  -6  16   1       13.15       10.99      2.65 o 
  -5  16   1       85.55       73.50      5.17 o 
  -4  16   1     1922.42     1913.15     28.25 o 
  -3  16   1       69.66       43.66      3.55 o 
  -2  16   1      492.73      639.97     11.80 o 
  -1  16   1     1948.21     2454.63     56.82 o 
   0  16   1     1586.06     1538.23     16.74 o 
   1  16   1      436.52      415.48      7.47 o 
   2  16   1      197.43      189.39      8.35 o 
   3  16   1     2069.58     2119.98     30.06 o 
   4  16   1     2379.67     2431.40     34.79 o 
   5  16   1      241.82      248.75      7.91 o 
   6  16   1        0.39       -2.95      2.95 o 
   7  16   1       33.78       37.96      4.96 o 
   9  16   1       12.74       31.70      6.22 o 
  10  16   1      185.05      170.33     26.24 o 
  11  16   1       29.49       22.67      9.10 o 
  12  16   1        0.07       -7.43      7.51 o 
 -13  17   1        5.41       12.58      9.68 o 
 -12  17   1       16.41       11.00      9.21 o 
 -11  17   1      154.95      126.05     12.86 o 
 -10  17   1       19.82        4.91      7.89 o 
  -9  17   1      341.79      326.18     13.46 o 
  -8  17   1       84.80       79.57      7.48 o 
  -7  17   1      198.81      196.84      7.67 o 
  -6  17   1       42.07       38.07      3.47 o 
  -5  17   1      236.39      253.31      8.44 o 
  -4  17   1      116.31      143.35     10.80 o 
  -3  17   1      367.71      352.82      8.03 o 
  -2  17   1      727.95      728.54     10.84 o 
  -1  17   1      166.45      218.06      8.61 o 
   0  17   1      213.00      261.73      8.47 o 
   2  17   1      248.84      201.45      7.29 o 
   4  17   1      306.18      333.65     10.64 o 
   5  17   1      105.51       97.70      8.91 o 
   6  17   1        8.45       -2.52      3.78 o 
   7  17   1        3.07       14.94      4.22 o 
   8  17   1     1718.89     1752.92     32.20 o 
   9  17   1      476.80      398.65     15.31 o 
  10  17   1        7.66       16.80     14.59 o 
  11  17   1       25.39       39.81     16.24 o 
  12  17   1        0.65        0.96      8.41 o 
 -12  18   1        1.64       -7.50      7.50 o 
 -11  18   1      965.16      967.18     29.21 o 
 -10  18   1       20.37       19.09      7.09 o 
  -9  18   1     1405.88     1331.68     27.69 o 
  -8  18   1        4.02        0.20      6.62 o 
  -7  18   1      164.88      163.07      7.07 o 
  -6  18   1      245.49      228.43      9.21 o 
  -5  18   1      483.22      466.93     16.87 o 
  -4  18   1      361.34      342.10      8.99 o 
  -3  18   1      998.78     1076.62     16.19 o 
  -2  18   1      173.39      171.87      5.15 o 
  -1  18   1      321.48      276.73      5.60 o 
   0  18   1      152.58      166.08      5.18 o 
   1  18   1     3524.08     3480.95     36.20 o 
   2  18   1        1.08        0.67      2.63 o 
   3  18   1      264.28      265.04     20.59 o 
   4  18   1       20.85       22.55      5.78 o 
   5  18   1       86.48       90.34      8.58 o 
   6  18   1       70.85       79.10      4.77 o 
   7  18   1       18.51       25.21      6.68 o 
   8  18   1      443.95      407.31     14.31 o 
   9  18   1      426.73      472.98     16.37 o 
  10  18   1       49.29       63.87     10.04 o 
  11  18   1      155.10      129.94     13.05 o 
  12  18   1        0.92       -3.00      8.15 o 
 -12  19   1      143.20      151.67     14.34 o 
 -11  19   1      650.76      537.44     21.65 o 
 -10  19   1        0.40        4.28      6.12 o 
  -9  19   1      124.56      157.96     11.62 o 
  -8  19   1      315.33      299.62     12.22 o 
  -7  19   1       81.70      116.81      6.05 o 
  -6  19   1      280.08      267.92      9.68 o 
  -5  19   1        5.45        0.19      5.39 o 
  -4  19   1      122.56      106.39      5.37 o 
  -3  19   1       53.70       56.13      4.29 o 
  -2  19   1      203.58      228.55      5.94 o 
  -1  19   1     4892.01     5103.54     49.91 o 
   0  19   1       59.43       68.07      2.99 o 
   1  19   1      581.83      661.12     23.33 o 
   3  19   1      297.95      286.51     11.61 o 
   4  19   1      145.29      126.40      9.05 o 
   5  19   1      413.60      393.74     16.44 o 
   6  19   1       68.43       54.70      4.19 o 
   7  19   1       48.23       40.91      4.88 o 
   8  19   1       34.62       31.95      6.67 o 
   9  19   1       79.11       65.13      8.30 o 
  10  19   1      185.58      190.14     12.29 o 
  11  19   1      180.67      160.16     28.91 o 
 -12  20   1       47.69       42.61     14.59 o 
 -11  20   1        1.58       -0.01      7.99 o 
 -10  20   1       12.86       13.50      6.87 o 
  -9  20   1      141.27      107.64      9.13 o 
  -8  20   1        9.89        0.56      5.17 o 
  -7  20   1      812.42      777.57     16.99 o 
  -6  20   1      102.64       94.69     13.75 o 
  -5  20   1      451.40      429.78     15.66 o 
  -4  20   1      164.94      152.86     13.98 o 
  -3  20   1      275.41      252.81      7.07 o 
  -2  20   1     1924.09     1879.79     22.12 o 
  -1  20   1        6.69       11.47      5.44 o 
   0  20   1      399.04      439.09      6.76 o 
   1  20   1      489.00      611.33     10.68 o 
   2  20   1     1056.21      947.56     22.26 o 
   4  20   1      454.49      425.37     15.56 o 
   5  20   1      770.61      817.88     23.02 o 
   6  20   1       97.34      107.04     14.56 o 
   7  20   1        1.55       -1.28      3.83 o 
   8  20   1      149.62      170.14     15.12 o 
   9  20   1        6.11        9.92      6.24 o 
  10  20   1       97.35       91.66      9.49 o 
  11  20   1       31.97       56.02     11.43 o 
 -12  21   1       49.68       46.72     12.36 o 
 -11  21   1       75.38       62.69     15.18 o 
 -10  21   1      254.60      251.70     13.16 o 
  -9  21   1      502.05      497.13     16.16 o 
  -8  21   1      468.48      492.30     14.94 o 
  -7  21   1      713.41      715.48     24.89 o 
  -6  21   1     3939.20     3864.05     65.56 o 
  -5  21   1        8.59       20.26      8.37 o 
  -4  21   1      655.73      655.56     18.25 o 
  -3  21   1       38.59       37.65      5.57 o 
  -2  21   1      846.82      859.25     12.65 o 
  -1  21   1        7.34       10.55      2.50 o 
   0  21   1        2.61        7.51      2.18 o 
   1  21   1      156.14      198.27      6.23 o 
   2  21   1     1720.49     1614.16     30.17 o 
   4  21   1      752.33      753.74     20.45 o 
   5  21   1     2079.06     2060.26     41.06 o 
   6  21   1      875.21      784.31     23.82 o 
   7  21   1      322.08      292.13      9.09 o 
   8  21   1      831.84      900.48     24.11 o 
   9  21   1      273.60      297.97     14.92 o 
  10  21   1      273.60      276.37     15.70 o 
  11  21   1      360.94      342.59     18.62 o 
 -11  22   1      116.98      135.40     15.09 o 
 -10  22   1       59.08       74.51      9.18 o 
  -9  22   1      314.71      282.74     18.64 o 
  -8  22   1      985.38     1097.73     31.34 o 
  -7  22   1     1712.79     1703.92     24.78 o 
  -6  22   1        6.27        4.38      6.86 o 
  -5  22   1     2657.07     2704.67     48.89 o 
  -4  22   1        1.15       -0.49      7.95 o 
  -3  22   1     1205.09     1182.24     24.66 o 
  -2  22   1      165.51      183.02      8.44 o 
  -1  22   1       45.81       54.92      2.61 o 
   0  22   1      136.65      160.89      4.25 o 
   1  22   1       23.24       29.65      5.67 o 
   3  22   1     1188.32     1298.03     28.09 o 
   4  22   1      615.16      556.62     18.13 o 
   5  22   1      483.93      472.79     17.99 o 
   6  22   1       67.25       53.58      9.05 o 
   7  22   1       40.06       37.78      7.60 o 
   8  22   1       39.35       34.40      6.38 o 
   9  22   1      125.98      140.99     10.24 o 
  10  22   1       27.05       41.64      7.88 o 
  11  22   1        1.53       11.70      8.41 o 
 -11  23   1       80.84       90.22     10.64 o 
 -10  23   1      180.92      157.06     17.90 o 
  -9  23   1        3.57        5.39      9.03 o 
  -8  23   1      599.71      543.73     24.04 o 
  -7  23   1     1222.52     1209.30     22.82 o 
  -6  23   1       37.16       32.47      8.09 o 
  -5  23   1    18509.55    18682.53    254.19 o 
  -4  23   1       16.48        2.40      5.09 o 
  -3  23   1       68.89      103.93      7.77 o 
  -2  23   1       57.50       59.84      5.69 o 
  -1  23   1      287.74      274.10      9.08 o 
   0  23   1      226.04      231.68      7.58 o 
   2  23   1     1171.54     1150.26     24.14 o 
   3  23   1     2567.63     2507.12     44.16 o 
   4  23   1      271.65      259.30     21.55 o 
   5  23   1     4223.59     4248.22     70.85 o 
   6  23   1      446.44      459.77     18.97 o 
   7  23   1      250.01      245.63     10.60 o 
   8  23   1        5.37       17.73      5.84 o 
   9  23   1       48.05       44.24      8.05 o 
  10  23   1       81.10       99.44      9.85 o 
 -11  24   1       23.71       29.87      8.00 o 
 -10  24   1       66.33       73.24      8.71 o 
  -9  24   1        6.38       10.23      6.11 o 
  -8  24   1      343.89      354.45     16.72 o 
  -7  24   1        0.44       -5.30      5.30 o 
  -6  24   1       67.27       79.33      9.95 o 
  -4  24   1       62.00       52.00      7.21 o 
  -3  24   1      716.13      741.82     18.75 o 
  -2  24   1       45.93       49.94      3.86 o 
  -1  24   1       76.42       75.15      3.59 o 
   0  24   1        4.74        9.79      5.14 o 
   1  24   1     1065.45      988.78     20.53 o 
   3  24   1      168.34      204.38     12.42 o 
   4  24   1       38.98       36.40      8.33 o 
   5  24   1     4216.23     4190.84     70.33 o 
   6  24   1      471.38      496.49     24.88 o 
   7  24   1      515.26      509.03     16.05 o 
   8  24   1      255.54      255.68     12.79 o 
   9  24   1       35.54       33.15      6.98 o 
  10  24   1        0.88        4.91      6.27 o 
 -10  25   1        0.01       -0.51      5.94 o 
  -9  25   1       89.42       89.15      8.60 o 
  -8  25   1        4.50       10.37      5.52 o 
  -7  25   1       11.34       27.79      3.80 o 
  -6  25   1       16.34       19.55      7.39 o 
  -5  25   1      814.04      738.52     21.88 o 
  -4  25   1      101.79       95.84      8.52 o 
  -3  25   1       19.24       29.05     17.24 o 
  -2  25   1       12.48       12.10      3.35 o 
  -1  25   1       15.80       17.95      3.23 o 
   0  25   1       42.14       52.57      4.47 o 
   1  25   1      123.31      145.47      9.23 o 
   2  25   1      243.80      291.71     30.09 o 
   3  25   1      594.50      599.83     17.96 o 
   4  25   1        0.49        0.04      5.63 o 
   5  25   1      263.54      350.30     34.40 o 
   6  25   1       64.99       84.02     25.19 o 
   7  25   1       13.55       19.85      6.65 o 
   8  25   1       50.52       58.82      7.18 o 
   9  25   1        4.17       -1.87      7.42 o 
  10  25   1       26.57       26.60      7.28 o 
 -10  26   1       73.70       74.73      9.95 o 
  -9  26   1       76.82      114.16      9.17 o 
  -8  26   1      358.46      332.20     12.69 o 
  -7  26   1       98.75      120.63     10.85 o 
  -6  26   1      628.01      644.15     21.84 o 
  -5  26   1      641.71      669.69     24.87 o 
  -4  26   1      361.87      376.82     17.67 o 
  -3  26   1       10.53       14.06      5.95 o 
  -2  26   1       16.84       23.94      3.87 o 
  -1  26   1      135.60      135.26      8.46 o 
   0  26   1       72.98       92.25      7.74 o 
   1  26   1       96.75       83.52      5.39 o 
   2  26   1      309.68      308.37     19.22 o 
   4  26   1      323.09      286.53     13.78 o 
   5  26   1      492.10      499.53     19.08 o 
   6  26   1       19.52       26.11     13.89 o 
   7  26   1       13.11       18.82      5.72 o 
   8  26   1        4.52       -4.36      8.48 o 
   9  26   1       17.49       19.20      6.51 o 
 -10  27   1       49.12       50.52      8.22 o 
  -9  27   1       10.64       16.13      6.31 o 
  -8  27   1      123.03      130.51      8.86 o 
  -7  27   1        1.32       -2.42     10.02 o 
  -6  27   1      270.48      252.88     17.33 o 
  -5  27   1     1429.45     1384.96     38.10 o 
  -4  27   1       43.99       41.71      8.43 o 
  -3  27   1      150.41      165.79     11.31 o 
  -2  27   1        2.29        5.98      4.03 o 
  -1  27   1      413.70      397.22     11.35 o 
   0  27   1       77.99       99.02      6.19 o 
   1  27   1       78.93       59.58      6.50 o 
   2  27   1       25.68       37.61      9.93 o 
   3  27   1      428.36      439.61     18.69 o 
   4  27   1        9.20       -0.29      6.53 o 
   5  27   1      211.73      257.88     24.87 o 
   6  27   1        2.28        7.02      7.41 o 
   7  27   1      325.37      346.80     18.33 o 
   8  27   1      105.29      116.81      8.88 o 
   9  27   1      102.65      133.78     10.27 o 
  -9  28   1      274.23      276.78     24.99 o 
  -8  28   1       31.22       28.06      6.44 o 
  -7  28   1       19.87       18.06      9.98 o 
  -6  28   1        1.10        4.86     10.23 o 
  -5  28   1      752.07      737.46     26.61 o 
  -4  28   1        4.70        0.20      6.04 o 
  -3  28   1      246.02      198.43     12.37 o 
  -2  28   1       30.38       34.35      5.24 o 
  -1  28   1        2.29       15.17      5.06 o 
   0  28   1       60.69       57.22     12.94 o 
   1  28   1      403.59      276.82      9.10 o 
   2  28   1        6.76       24.87     14.51 o 
   3  28   1       53.12       65.63     10.77 o 
   4  28   1      181.98      204.28     14.62 o 
   5  28   1      698.44      694.62     27.01 o 
   6  28   1       60.20       59.81     11.94 o 
   7  28   1        0.63      -10.31     10.31 o 
   8  28   1      121.98      145.71     22.04 o 
   9  28   1       59.89       64.14      8.17 o 
  -9  29   1        3.11        4.30      6.01 o 
  -8  29   1       14.55       11.05      5.76 o 
  -7  29   1        0.35        9.73      8.87 o 
  -6  29   1        0.27        0.82      7.58 o 
  -5  29   1        2.53        6.41     14.06 o 
  -4  29   1       10.90        7.79      6.75 o 
  -3  29   1      143.81      169.96      7.56 o 
  -2  29   1       83.82       72.96      6.35 o 
  -1  29   1      898.14      801.01     32.77 o 
   0  29   1       14.61       30.86      5.99 o 
   1  29   1        0.19        1.17      3.14 o 
   3  29   1      559.39      549.10     21.11 o 
   4  29   1       19.10        4.33      7.14 o 
   5  29   1      169.62      168.27     14.90 o 
   6  29   1       56.20       70.60     12.77 o 
   7  29   1       13.61       22.14      9.87 o 
   8  29   1      208.10      201.80     11.36 o 
  -8  30   1      448.35      447.12     15.47 o 
  -7  30   1       61.67       52.65     11.78 o 
  -6  30   1      286.47      322.41     19.18 o 
  -5  30   1        0.82        4.44     12.33 o 
  -4  30   1      180.07      209.46     27.84 o 
  -3  30   1        1.95        0.63      3.82 o 
  -2  30   1      531.79      452.04     20.60 o 
  -1  30   1      171.45      175.10     10.47 o 
   0  30   1        6.26        9.18     15.33 o 
   1  30   1       10.35       13.68      9.63 o 
   2  30   1      808.62      716.68     22.28 o 
   3  30   1       15.57       16.56      7.41 o 
   4  30   1      245.72      220.65     15.35 o 
   5  30   1       35.52       40.90     16.50 o 
   6  30   1       88.74      143.63     15.40 o 
   7  30   1       14.94       14.04     10.64 o 
   8  30   1        6.72       13.10      6.08 o 
  -8  31   1       13.50       -4.01      8.72 o 
  -7  31   1       29.93       49.63     11.66 o 
  -6  31   1      139.52      135.46     14.41 o 
  -5  31   1        0.07        8.03      7.67 o 
  -4  31   1        7.27       12.05      7.23 o 
  -3  31   1        0.05        5.38      3.96 o 
  -2  31   1      664.72      645.06     20.80 o 
  -1  31   1      250.98      275.23     27.80 o 
   0  31   1      114.76       94.94      8.60 o 
   1  31   1       42.03      299.78    101.38 o 
   2  31   1      273.71      242.36     20.80 o 
   3  31   1        9.62       13.98      7.06 o 
   4  31   1       80.57       60.42     29.95 o 
   5  31   1      350.80      319.62     22.40 o 
   6  31   1       74.57       72.79     12.84 o 
   7  31   1      111.44      127.34     16.22 o 
  -7  32   1       42.09       25.93     24.83 o 
  -6  32   1       66.32       76.77     12.58 o 
  -5  32   1      184.51      197.95     15.36 o 
  -4  32   1       50.13       52.40      9.40 o 
  -3  32   1       64.87       84.31      5.64 o 
  -2  32   1      119.59      111.03      9.14 o 
  -1  32   1        3.73       -4.19      7.71 o 
   0  32   1      274.09      281.73     43.44 o 
   1  32   1      365.74      341.57     28.38 o 
   2  32   1      107.57       87.31     12.37 o 
   3  32   1      271.61      262.98     15.43 o 
   4  32   1       36.86       50.79      9.97 o 
   5  32   1       54.61       51.23     26.44 o 
   6  32   1        1.14        2.72      8.83 o 
   7  32   1       29.85       24.68     17.12 o 
  -7  33   1        9.06        5.33      9.67 o 
  -6  33   1        4.19       23.35     12.66 o 
  -5  33   1      103.77      125.63     22.27 o 
  -4  33   1       10.30       10.44      4.52 o 
  -3  33   1      200.54      173.51     13.86 o 
  -2  33   1        2.70       -5.07      5.07 o 
  -1  33   1      345.22      337.07     15.09 o 
   0  33   1      325.08      383.95     15.97 o 
   1  33   1        0.39        8.55      5.66 o 
   2  33   1       48.29       42.31      6.53 o 
   3  33   1        6.47       14.12      7.00 o 
   4  33   1        0.71       -5.02     10.02 o 
   5  33   1        7.58        8.03      8.45 o 
   6  33   1       42.22       15.06     10.68 o 
  -6  34   1       45.70       44.09     18.52 o 
  -5  34   1       34.87       45.80     10.38 o 
  -4  34   1      121.80      104.46      7.50 o 
  -3  34   1       15.90       21.64      6.41 o 
  -2  34   1       41.29       51.58      7.83 o 
  -1  34   1       15.20       24.62     10.56 o 
   0  34   1      122.20      118.66     10.25 o 
   1  34   1      268.13      216.15     12.74 o 
   2  34   1       25.63       38.53      6.75 o 
   3  34   1        6.80       -6.99     10.64 o 
   4  34   1       77.49       52.93     10.43 o 
   5  34   1      227.69      290.22     18.85 o 
  -5  35   1        9.27       15.44      8.71 o 
  -4  35   1       22.22       29.20     11.80 o 
  -3  35   1       19.42       25.35     10.81 o 
  -2  35   1      105.73      101.19      9.77 o 
  -1  35   1        0.77       15.71      6.47 o 
   0  35   1       34.07       55.61      8.35 o 
   1  35   1        6.31       14.17      6.25 o 
   2  35   1       17.61       13.91      9.94 o 
   3  35   1        8.77       11.38      5.30 o 
   4  35   1       55.97       53.72     15.22 o 
   5  35   1        1.79       29.36     10.43 o 
  -4  36   1       40.17       35.74      8.87 o 
  -3  36   1       26.75       28.41      7.07 o 
  -2  36   1        3.60       -0.15      6.04 o 
  -1  36   1        3.78        0.86      7.14 o 
   0  36   1        5.68       29.52      7.43 o 
   1  36   1       18.90        7.29      6.26 o 
   2  36   1       88.88      101.37     25.90 o 
   3  36   1        3.59        2.63      5.11 o 
   4  36   1       10.89       26.07     14.68 o 
  -3  37   1        4.81       18.01      6.88 o 
  -2  37   1       40.08       48.89     12.99 o 
  -1  37   1        0.47       -4.34      6.06 o 
   0  37   1       32.24       28.28      7.94 o 
   1  37   1        2.38       -0.76      5.83 o 
   2  37   1        0.27       -2.30      5.72 o 
 -14   0   2        2.01       -5.67      8.27 o 
 -13   0   2      265.13      207.99     15.67 o 
 -12   0   2     1398.30     1423.39     36.06 o 
 -11   0   2      131.22      161.58     13.05 o 
 -10   0   2     7181.56     7127.84    108.81 o 
  -9   0   2        0.74        8.97      5.65 o 
  -8   0   2      350.42      381.80     11.85 o 
  -7   0   2     4441.27     4409.26     58.12 o 
  -6   0   2      363.30      451.99     15.26 o 
  -5   0   2      494.31      659.54     19.88 o 
  -4   0   2     3273.01     3001.49     38.98 o 
  -3   0   2     4122.96     3848.28     47.44 o 
  -2   0   2    72772.98    73775.63    746.77 o 
  -1   0   2     8562.36     8377.77    111.81 o 
   0   0   2      148.31      157.87      6.81 o 
   1   0   2    10050.22    10091.33    115.81 o 
   2   0   2    48376.91    47072.55    523.68 o 
   3   0   2     3875.22     3790.05     48.06 o 
   4   0   2     4922.07     5156.01     64.29 o 
   5   0   2     6218.13     6548.23     80.90 o 
   6   0   2     2093.74     2016.01     68.82 o 
   7   0   2      629.95      699.76     19.92 o 
   8   0   2       38.36       58.34     20.84 o 
   9   0   2     1378.84     1407.83     33.29 o 
  11   0   2       37.29       43.01      9.96 o 
  12   0   2      270.28      278.08     17.79 o 
  13   0   2      246.19      232.12     21.54 o 
 -14   1   2       34.22       22.72      7.77 o 
 -13   1   2        0.18        1.10      5.78 o 
 -12   1   2       55.17       53.68      7.37 o 
 -11   1   2       17.07       11.01      5.32 o 
 -10   1   2     6377.78     6274.15     78.99 o 
  -9   1   2        2.89        5.67      3.71 o 
  -8   1   2      310.08      300.24      8.23 o 
  -7   1   2      476.38      479.28      9.67 o 
  -6   1   2      206.62      186.36      5.62 o 
  -5   1   2       95.99      153.34      4.52 o 
  -4   1   2     7119.52     7404.66     61.96 o 
  -3   1   2    11146.71    10859.17     88.21 o 
  -2   1   2    21013.42    21333.77    169.89 o 
  -1   1   2      260.48      239.00      5.67 o 
   0   1   2    45540.25    48661.46    447.69 o 
   1   1   2     4366.46     3816.44     32.88 o 
   2   1   2    12914.79    12673.13    102.48 o 
   3   1   2      990.44     1077.48     13.51 o 
   4   1   2     1219.10     1270.04     15.80 o 
   5   1   2      204.01     1252.29    151.81 o 
   7   1   2     1881.18     1825.44     22.98 o 
   8   1   2       65.84       77.40      6.32 o 
   9   1   2      568.00      521.54     13.76 o 
  10   1   2     2337.95     2341.16     33.80 o 
  11   1   2        0.70        3.49      5.37 o 
  12   1   2      180.64      226.71     11.70 o 
  13   1   2       22.45       25.04      7.86 o 
 -14   2   2      278.95      302.84     14.88 o 
 -13   2   2      176.61      187.19     10.78 o 
 -12   2   2      425.85      392.91     14.83 o 
 -11   2   2       63.64       54.52      6.79 o 
 -10   2   2      279.01      276.19     10.57 o 
  -9   2   2      176.48      171.14      7.05 o 
  -8   2   2      362.28      371.34      9.59 o 
  -7   2   2     5877.76     5927.63     57.06 o 
  -6   2   2      366.96      371.56      7.93 o 
  -5   2   2     2245.71     2407.93     25.50 o 
  -4   2   2      260.44      229.46      5.45 o 
  -3   2   2        2.63        2.91      1.50 o 
  -2   2   2    67570.10    70398.04    562.20 o 
  -1   2   2     3250.38     3335.27     33.45 o 
   0   2   2     3783.02     3800.34     34.97 o 
   1   2   2      329.57      393.26      6.32 o 
   2   2   2     4086.63     3804.31     35.85 o 
   3   2   2     1196.62     1175.46     14.36 o 
   4   2   2      893.17      784.29     12.36 o 
   5   2   2      797.02      906.18     13.43 o 
   6   2   2     1711.54     1668.68     21.01 o 
   7   2   2     1222.23     1212.62     19.00 o 
   8   2   2      307.50      312.43     22.94 o 
   9   2   2     2235.09     2325.58     32.57 o 
  10   2   2     1786.50     1727.70     27.85 o 
  11   2   2       25.37       34.68      7.03 o 
  12   2   2        0.90       -0.77      6.13 o 
  13   2   2       22.05       17.77      7.58 o 
 -14   3   2       88.86       92.38     10.22 o 
 -13   3   2       56.94       62.22      8.04 o 
 -12   3   2        0.48        3.27      5.53 o 
 -11   3   2        3.55       -4.59      4.59 o 
 -10   3   2     1085.58      980.39     18.78 o 
  -9   3   2      635.39      654.16     12.86 o 
  -8   3   2      500.96      499.65     10.53 o 
  -7   3   2      516.13      521.82     10.18 o 
  -6   3   2      116.74      108.77      4.68 o 
  -5   3   2      906.11     1190.68     16.27 o 
  -4   3   2      416.27      382.35      7.26 o 
  -3   3   2      477.28      459.68      7.23 o 
  -2   3   2      225.96      283.50      5.33 o 
  -1   3   2     9192.18     8847.81     72.30 o 
   0   3   2     6604.97     7085.72     67.68 o 
   1   3   2     4336.48     4311.09     36.87 o 
   2   3   2       74.77       56.08      3.33 o 
   3   3   2    13066.82    13079.83    114.09 o 
   4   3   2     2116.69     2038.08     22.39 o 
   5   3   2      110.04      126.73      5.21 o 
   8   3   2       95.64       99.26     17.53 o 
  11   3   2        7.96        8.24      5.70 o 
  12   3   2      111.07       86.64      9.72 o 
  13   3   2       72.47       68.84      9.47 o 
 -14   4   2        2.76        8.45      7.28 o 
 -13   4   2       43.08       35.29      7.78 o 
 -12   4   2       45.37       29.69      7.09 o 
 -11   4   2      130.50      148.25      8.65 o 
 -10   4   2      583.12      588.28     14.28 o 
  -9   4   2       82.19       71.09      5.41 o 
  -8   4   2        0.55        3.62      3.08 o 
  -7   4   2     2571.62     2511.09     28.19 o 
  -6   4   2        9.51       23.97      3.10 o 
  -5   4   2        4.51        2.47      2.14 o 
  -4   4   2      538.14      517.62      7.65 o 
  -3   4   2     2954.94     3176.77     26.69 o 
  -2   4   2      928.72      831.68     10.09 o 
  -1   4   2     9219.97     8541.42     74.92 o 
   0   4   2     4793.78     4237.23     38.63 o 
   1   4   2     5890.82     5600.47     46.92 o 
   2   4   2     5408.80     5175.22     41.62 o 
   3   4   2      741.59      767.51      9.99 o 
   4   4   2     1518.25     1455.65     16.33 o 
   5   4   2        0.61       -0.25      7.87 o 
   6   4   2     1897.86     1997.76     24.04 o 
   7   4   2      743.16      726.68     14.77 o 
   8   4   2      197.53      200.42      8.49 o 
   9   4   2      920.72      855.54     17.61 o 
  10   4   2     3461.89     3467.75     44.70 o 
  11   4   2      270.82      306.41     12.34 o 
  12   4   2        9.86        8.96      6.61 o 
  13   4   2        3.93       -2.42      6.67 o 
 -14   5   2      766.13      834.13     30.80 o 
 -13   5   2      233.86      248.09     13.17 o 
 -12   5   2        6.07        8.32      5.65 o 
 -11   5   2      119.75      128.80      8.31 o 
 -10   5   2      497.21      516.76     13.26 o 
  -9   5   2       47.47       50.59      4.98 o 
  -8   5   2      133.37      160.32      6.37 o 
  -7   5   2       63.57       69.08      5.90 o 
  -6   5   2      962.99      991.76     14.01 o 
  -5   5   2        3.83        1.47      1.98 o 
  -4   5   2    11048.12    10864.31     94.47 o 
  -3   5   2     2741.31     2673.16     22.95 o 
  -2   5   2     7472.14     6950.92     61.55 o 
  -1   5   2     6008.82     6178.63     55.23 o 
   0   5   2    61744.57    63413.03    539.14 o 
   1   5   2      386.72      295.31      4.99 o 
   2   5   2     2364.73     2471.82     21.57 o 
   3   5   2      543.51      639.63      8.37 o 
   4   5   2     5893.97     5872.63     51.15 o 
   6   5   2      687.43      725.70     14.22 o 
   7   5   2      475.60      498.45     15.28 o 
   8   5   2        2.30        0.91      3.61 o 
   9   5   2      309.68      306.89     10.98 o 
  10   5   2       53.62       57.48      6.86 o 
  11   5   2        9.07        9.80      6.30 o 
  12   5   2       33.33       44.72      8.27 o 
  13   5   2       38.87       42.26      9.39 o 
 -14   6   2        0.18       -6.51      6.51 o 
 -13   6   2      352.00      322.59     16.11 o 
 -12   6   2       33.82       45.08      7.57 o 
 -11   6   2      962.49      919.44     18.92 o 
 -10   6   2       10.98       -1.03      4.23 o 
  -9   6   2        0.58       -3.16      3.16 o 
  -8   6   2       33.50       59.14      4.70 o 
  -7   6   2       43.77       55.20      4.43 o 
  -6   6   2     4974.58     5583.36     49.59 o 
  -5   6   2       17.03       25.64      2.76 o 
  -4   6   2       19.88       59.20      2.72 o 
  -3   6   2    21053.14    21456.33    161.14 o 
  -2   6   2    12004.67    11479.23    107.72 o 
  -1   6   2     3180.15     2967.53     26.51 o 
   0   6   2    12087.84    12399.88    107.04 o 
   1   6   2        2.43        5.43      1.74 o 
   2   6   2     6219.85     6039.18     47.88 o 
   3   6   2    11999.78    11416.74     88.11 o 
   4   6   2      122.60       98.07      6.30 o 
   5   6   2     1167.99     1159.46     14.55 o 
   6   6   2      682.95      700.82     11.28 o 
   7   6   2      608.66      571.40     11.46 o 
   8   6   2        5.19       -1.56      8.68 o 
   9   6   2      816.76      832.74     17.28 o 
  10   6   2      194.32      224.29     10.22 o 
  11   6   2        1.00        5.24      5.92 o 
  12   6   2       26.26       16.47      6.99 o 
  13   6   2      146.42      123.68     12.86 o 
 -14   7   2        0.61       -2.28      7.14 o 
 -13   7   2     1203.41     1160.10     25.96 o 
 -12   7   2       22.62       31.29      6.83 o 
 -11   7   2      377.47      397.74     12.54 o 
 -10   7   2       13.99       13.38      4.70 o 
  -9   7   2      972.86     1151.12     17.93 o 
  -8   7   2       79.62       81.46      5.12 o 
  -7   7   2        7.96        3.28      2.61 o 
  -6   7   2      926.62      897.89     12.25 o 
  -5   7   2     1847.18     1815.34     22.20 o 
  -4   7   2      875.01      749.21      8.98 o 
  -3   7   2       58.03       61.91      2.32 o 
  -2   7   2        6.05       17.38      2.54 o 
  -1   7   2     2104.17     2161.15     19.91 o 
   0   7   2      100.48       87.48      3.00 o 
   1   7   2     2435.47     2664.05     23.82 o 
   2   7   2    13279.08    13280.99    101.16 o 
   3   7   2     3341.78     3395.18     29.00 o 
   5   7   2      435.82      532.18      8.47 o 
   7   7   2      708.90      742.69     13.24 o 
   8   7   2      101.70      104.04      7.48 o 
   9   7   2        6.94       17.12      5.18 o 
  10   7   2       63.11       66.78     11.37 o 
  11   7   2       17.12       12.48      6.38 o 
  12   7   2       17.31       26.77     23.60 o 
  13   7   2      118.55      134.82     25.58 o 
 -14   8   2       33.50        4.22      7.68 o 
 -13   8   2      101.17      118.74     11.31 o 
 -12   8   2       62.59       82.63      8.61 o 
 -11   8   2        0.60       -2.16      5.32 o 
 -10   8   2      698.06      726.27     19.49 o 
  -9   8   2       75.94       82.46      5.59 o 
  -8   8   2       19.65       22.73      3.77 o 
  -7   8   2     3455.07     3740.87     36.01 o 
  -6   8   2     8728.73     9798.99     78.65 o 
  -5   8   2      253.41      268.96      5.43 o 
  -4   8   2     2761.98     3014.50     26.01 o 
  -3   8   2     3964.45     3743.43     29.25 o 
  -2   8   2     2477.22     2363.52     24.38 o 
  -1   8   2      638.07      687.40      8.25 o 
   0   8   2     9308.24     8689.43     71.19 o 
   1   8   2     9565.21     9766.49     79.42 o 
   2   8   2     1339.35     1438.38     21.80 o 
   3   8   2     1188.31     1199.38     12.80 o 
   4   8   2      816.06      884.70     11.04 o 
   5   8   2      157.83      180.85      5.09 o 
   6   8   2     1204.07     1208.73     15.68 o 
   7   8   2       57.41      260.27     88.93 o 
   8   8   2        4.89        4.21      3.69 o 
   9   8   2      195.68      205.52     14.14 o 
  10   8   2        7.57        8.73     16.51 o 
  11   8   2      257.84      244.97     16.03 o 
  12   8   2      152.59      155.94     20.97 o 
 -14   9   2        0.84       -7.09      7.09 o 
 -13   9   2      111.48      113.22     11.36 o 
 -12   9   2       20.21       16.15      6.32 o 
 -11   9   2       30.59       30.02      6.33 o 
 -10   9   2      852.44      800.00     15.34 o 
  -9   9   2      155.91      151.89      6.88 o 
  -8   9   2      671.22      654.43     18.52 o 
  -7   9   2       49.56       46.20      3.42 o 
  -6   9   2      589.09      700.25     11.62 o 
  -5   9   2       11.18       13.55      2.12 o 
  -4   9   2     4239.76     4858.86     39.62 o 
  -3   9   2     2122.88     1821.61     17.54 o 
  -2   9   2      380.95      480.26      6.87 o 
  -1   9   2     1534.45     1369.82     14.54 o 
   0   9   2    23111.56    23710.77    188.92 o 
   1   9   2      142.76      107.02      3.80 o 
   2   9   2     1810.72     1718.35     17.77 o 
   3   9   2     8790.47     9065.80     75.07 o 
   4   9   2     2483.90     2540.82     23.24 o 
   6   9   2     1307.98     1295.10     15.31 o 
   7   9   2      198.14      196.28      7.10 o 
   8   9   2        4.33        6.43      8.49 o 
   9   9   2       29.44       25.96      7.60 o 
  10   9   2      115.52      117.36     14.19 o 
  11   9   2      100.93      132.29     12.46 o 
  12   9   2        0.36       -4.15      6.76 o 
 -14  10   2        0.00       -3.86      7.13 o 
 -13  10   2       55.66       76.31      9.79 o 
 -12  10   2       74.12       99.82      9.97 o 
 -11  10   2       78.20       78.98      7.96 o 
 -10  10   2     1070.96      934.29     24.55 o 
  -9  10   2        1.54       -1.17      3.32 o 
  -8  10   2     2534.90     2584.90     29.91 o 
  -7  10   2      150.53      167.37      5.69 o 
  -6  10   2      207.74      247.71      5.62 o 
  -5  10   2      640.26      667.08      8.71 o 
  -4  10   2      196.56      205.17      5.38 o 
  -3  10   2     1077.27     1094.57     12.60 o 
  -2  10   2     2485.28     2782.40     26.03 o 
  -1  10   2       25.80       14.51      1.79 o 
   0  10   2     1960.74     1983.01     32.18 o 
   1  10   2     1523.87     1476.25     15.34 o 
   2  10   2     1264.87     1292.77     14.12 o 
   3  10   2       92.24       72.57      3.21 o 
   4  10   2      170.17      139.30      4.46 o 
   5  10   2      726.48      563.23      8.48 o 
   6  10   2     1825.44     2001.09     23.44 o 
   7  10   2        7.61        2.58      6.54 o 
   8  10   2      176.93      139.48     12.20 o 
   9  10   2      387.64      362.07     12.64 o 
  10  10   2      229.43      214.07     15.27 o 
  11  10   2        5.06        2.18     15.42 o 
  12  10   2        1.76       -0.28      7.42 o 
 -14  11   2        0.03       -2.99      7.37 o 
 -13  11   2       16.17       12.51      7.45 o 
 -12  11   2      141.78      134.22     10.85 o 
 -11  11   2      209.39      214.25     16.18 o 
 -10  11   2        7.73        1.73      4.29 o 
  -9  11   2      672.75      671.14     17.85 o 
  -8  11   2       43.45       31.97      4.13 o 
  -7  11   2        2.89        1.13      2.28 o 
  -6  11   2        2.76       -1.77      2.02 o 
  -5  11   2       33.17       26.38      2.51 o 
  -4  11   2     4642.05     4603.38     38.27 o 
  -3  11   2       38.31       26.52      2.46 o 
  -2  11   2      741.64      641.25     20.16 o 
  -1  11   2      442.96      422.98      7.17 o 
   0  11   2     1885.95     1757.25     18.08 o 
   1  11   2      714.70      859.54      9.25 o 
   3  11   2      280.51      334.36      5.59 o 
   4  11   2      765.95      753.98     10.05 o 
   5  11   2     1161.24     1067.28     14.81 o 
   6  11   2      955.38      968.27     12.47 o 
   7  11   2       95.78      108.43      7.19 o 
   8  11   2       20.42       12.49      4.46 o 
  10  11   2       42.40       25.78     10.03 o 
  11  11   2       65.57       73.24      9.17 o 
  12  11   2       18.13       17.88      8.05 o 
 -13  12   2       12.80       -1.26     11.20 o 
 -12  12   2        1.44       -5.73      5.73 o 
 -11  12   2      629.69      513.01     16.91 o 
 -10  12   2       37.06       34.30      8.33 o 
  -9  12   2       27.72       33.87      4.90 o 
  -8  12   2       35.94       45.02      4.37 o 
  -7  12   2     1715.81     1642.61     17.66 o 
  -6  12   2        0.36        3.71      1.68 o 
  -5  12   2        0.01       -1.48      1.48 o 
  -4  12   2      376.62      361.87      6.11 o 
  -3  12   2     1924.79     2020.78     20.47 o 
  -2  12   2      131.27      127.49      3.86 o 
  -1  12   2      206.98      199.77      4.59 o 
   0  12   2      237.65      204.05      8.45 o 
   1  12   2      130.52       94.81      2.67 o 
   2  12   2      665.67      759.99     11.85 o 
   3  12   2     1336.89     1243.39     12.20 o 
   4  12   2      272.88      215.17      4.54 o 
   5  12   2      545.91      572.50      8.33 o 
   6  12   2       66.85       66.60      4.05 o 
   7  12   2      292.86      304.72      8.41 o 
   8  12   2        0.82       16.83      7.14 o 
   9  12   2      433.71      447.34     13.68 o 
  10  12   2        1.98        1.06     10.76 o 
  11  12   2       96.88       75.87     14.62 o 
  12  12   2        0.31       -6.17      6.47 o 
 -13  13   2       64.72       40.56      9.93 o 
 -12  13   2       13.34       20.85      7.09 o 
 -11  13   2        3.83        3.51      5.64 o 
 -10  13   2       55.62       44.32      6.38 o 
  -9  13   2       25.70       40.54      5.23 o 
  -8  13   2      135.97      134.76      6.00 o 
  -7  13   2       10.47       14.11      2.06 o 
  -6  13   2       19.01       15.65      2.26 o 
  -5  13   2      680.72      651.11      8.22 o 
  -4  13   2        6.45       21.48      1.88 o 
  -3  13   2     1609.83     1618.42     15.76 o 
  -2  13   2      265.80      243.86      6.33 o 
  -1  13   2     1112.51     1233.21     12.89 o 
   0  13   2     4507.79     4392.09     40.40 o 
   1  13   2      238.36      243.78      3.78 o 
   2  13   2      207.46      189.02      8.29 o 
   3  13   2      901.39     1004.39     13.04 o 
   4  13   2     2373.95     2311.20     20.95 o 
   5  13   2      618.65      605.34      8.41 o 
   6  13   2       46.04       58.83      3.47 o 
   7  13   2      190.89      215.03      7.88 o 
   8  13   2      353.33      352.98     10.62 o 
   9  13   2       27.22       33.03      5.82 o 
  10  13   2       73.91       79.09      8.62 o 
  11  13   2        2.10        2.54      6.28 o 
  12  13   2        0.28       -6.19      6.19 o 
 -13  14   2      100.43       82.76      9.88 o 
 -12  14   2       38.32       51.30      8.20 o 
 -11  14   2        0.26        2.29      5.65 o 
 -10  14   2       24.92       26.16      5.86 o 
  -9  14   2        0.05        1.28      4.15 o 
  -8  14   2        0.17       -3.40      3.40 o 
  -7  14   2       17.03       22.78      2.70 o 
  -6  14   2       58.79       46.73      2.72 o 
  -5  14   2     1724.94     1697.60     17.12 o 
  -4  14   2       66.87       78.67      2.98 o 
  -3  14   2      968.84      886.07      9.77 o 
  -2  14   2     4128.41     4143.21     36.14 o 
  -1  14   2     9521.47    10470.41     85.46 o 
   0  14   2      396.63      403.32     10.03 o 
   1  14   2     8652.47     8898.29     85.06 o 
   2  14   2        8.51        3.48      3.83 o 
   3  14   2      333.95      302.04      9.03 o 
   4  14   2     1190.47     1136.88     14.28 o 
   5  14   2     1113.47     1062.20     12.28 o 
   6  14   2      312.12      337.32      6.51 o 
   7  14   2      147.14      149.69      8.39 o 
   8  14   2        2.56        1.75      4.29 o 
   9  14   2      310.49      279.16     10.96 o 
  10  14   2       24.80       20.87     10.24 o 
  11  14   2       14.75       12.42      8.48 o 
  12  14   2        1.41       -6.37      6.37 o 
 -13  15   2        4.88       12.22      7.05 o 
 -12  15   2       20.09        6.58      6.40 o 
 -11  15   2        1.36       12.09      6.32 o 
 -10  15   2      289.85      242.20     11.22 o 
  -9  15   2      256.65      225.20      9.20 o 
  -8  15   2      243.59      250.13     11.61 o 
  -7  15   2       11.30       20.04      2.55 o 
  -6  15   2     1326.92     1413.35     14.59 o 
  -5  15   2      165.23      185.23      4.94 o 
  -4  15   2      573.76      502.76      8.31 o 
  -3  15   2        5.08        0.69      1.27 o 
  -2  15   2        2.65        0.86      1.85 o 
  -1  15   2      451.81      525.28      7.82 o 
   0  15   2      478.99      451.94      6.41 o 
   1  15   2     2180.82     2608.90     31.57 o 
   3  15   2      148.54      201.60      7.68 o 
   4  15   2      102.38       95.20      4.05 o 
   5  15   2      458.12      508.87      9.24 o 
   6  15   2      183.85      183.35      5.67 o 
   7  15   2      222.44      227.26     11.78 o 
   8  15   2       10.38       11.24      6.05 o 
   9  15   2        3.62       13.21      8.86 o 
  10  15   2       24.00       39.49      8.19 o 
  11  15   2        6.49        1.59     10.77 o 
  12  15   2       40.02       37.14     10.51 o 
 -13  16   2        0.16       -2.89      8.46 o 
 -12  16   2       55.52       60.58      8.18 o 
 -11  16   2      839.51      716.61     19.13 o 
 -10  16   2       11.95        9.88      4.96 o 
  -9  16   2       20.91       18.62      4.74 o 
  -8  16   2        5.94        0.47      4.73 o 
  -7  16   2       24.07       32.75      3.26 o 
  -6  16   2      117.65      110.15      7.94 o 
  -5  16   2        4.82       10.95      2.51 o 
  -4  16   2      168.75      142.92      5.53 o 
  -3  16   2       51.11       75.75      3.07 o 
  -2  16   2      768.88      835.20      9.24 o 
  -1  16   2     3487.43     3902.16     39.41 o 
   0  16   2     1043.42     1253.18     14.90 o 
   1  16   2     8772.44     9389.25     98.87 o 
   2  16   2     1177.36     1239.48     20.44 o 
   4  16   2       35.64       65.15      6.99 o 
   5  16   2      312.95      322.98      8.07 o 
   6  16   2      508.49      548.90     12.46 o 
   7  16   2     1043.38     1011.43     23.95 o 
   8  16   2       28.13       18.64      4.35 o 
   9  16   2      295.13      294.18     10.58 o 
  10  16   2       92.95       78.21     10.65 o 
  11  16   2      308.88      277.13     29.21 o 
 -13  17   2       22.50       46.51     11.51 o 
 -12  17   2       37.26       23.86      9.62 o 
 -11  17   2      102.32      100.21     11.93 o 
 -10  17   2       12.05       12.14      4.78 o 
  -9  17   2      597.33      529.51     12.66 o 
  -8  17   2        9.94       12.75      5.38 o 
  -7  17   2      323.94      307.21      9.40 o 
  -6  17   2       90.96       90.58      5.08 o 
  -5  17   2      976.33      886.94     12.80 o 
  -4  17   2      109.31      120.27      5.42 o 
  -3  17   2       52.98       47.06      2.67 o 
  -2  17   2       13.19        9.86      1.68 o 
  -1  17   2     1040.89     1095.27     13.92 o 
   0  17   2       68.61       61.53      2.52 o 
   1  17   2     1128.86     1243.28     30.29 o 
   2  17   2      407.16      338.84      9.48 o 
   3  17   2     2120.52     2121.00     31.59 o 
   4  17   2        7.78       10.08      5.43 o 
   5  17   2      393.94      461.90     13.81 o 
   6  17   2      267.30      284.21      9.23 o 
   7  17   2      324.95      318.88     12.44 o 
   8  17   2       27.90       22.69      6.41 o 
   9  17   2      402.12      407.01     15.97 o 
  10  17   2       84.44       87.13     40.27 o 
  11  17   2       15.24       13.59      8.26 o 
 -12  18   2       63.82       75.04     11.83 o 
 -11  18   2      288.58      264.30     18.35 o 
 -10  18   2       12.59        7.63      6.35 o 
  -9  18   2       19.91       20.49     10.09 o 
  -8  18   2     1175.77     1240.09     25.23 o 
  -7  18   2        0.39       -3.41      3.41 o 
  -6  18   2       35.84       44.48      5.15 o 
  -5  18   2       78.87       90.69      3.99 o 
  -4  18   2        5.87        3.92      1.90 o 
  -3  18   2       70.76       80.55      5.55 o 
  -2  18   2      403.33      419.58      8.07 o 
  -1  18   2        1.93        1.54      1.41 o 
   0  18   2      423.19      418.83      6.74 o 
   1  18   2      500.24      527.72     10.46 o 
   2  18   2      107.41      112.12      7.74 o 
   3  18   2     2031.28     1958.03     29.80 o 
   5  18   2     1101.63     1108.56     18.09 o 
   6  18   2      834.10      841.97     15.84 o 
   7  18   2       26.36       38.37      7.27 o 
   8  18   2       22.36       22.44      6.34 o 
   9  18   2       47.10       48.13      7.98 o 
  10  18   2      200.92      194.26     39.28 o 
  11  18   2        6.04        2.63     15.22 o 
 -12  19   2       31.63       30.58     14.32 o 
 -11  19   2       54.25       51.78     10.92 o 
 -10  19   2       11.90        6.74      9.74 o 
  -9  19   2       17.62        7.33      6.03 o 
  -8  19   2       44.13       45.65      7.03 o 
  -7  19   2       17.80        8.03      3.89 o 
  -6  19   2     1069.61     1088.65     17.40 o 
  -5  19   2      473.11      434.90      9.01 o 
  -4  19   2       22.93       16.24      3.25 o 
  -3  19   2      193.31      211.99      6.54 o 
  -2  19   2      300.98      282.46      6.55 o 
  -1  19   2     2074.75     1967.56     20.39 o 
   0  19   2       43.98       37.16      3.03 o 
   1  19   2       26.21       49.18      3.95 o 
   2  19   2      463.31      412.50     10.40 o 
   4  19   2     1812.93     1748.98     35.61 o 
   5  19   2     1019.74      954.76     15.65 o 
   6  19   2      722.13      666.65     13.79 o 
   7  19   2        0.70        8.56      5.31 o 
   8  19   2       14.74       11.58      6.22 o 
   9  19   2       11.27       27.70      6.91 o 
  10  19   2       19.97       25.24     38.99 o 
  11  19   2       35.27       40.24     10.15 o 
 -12  20   2        5.94       -7.14      7.14 o 
 -11  20   2      234.31      214.36     17.96 o 
 -10  20   2      191.81      224.14     12.54 o 
  -9  20   2      436.21      450.96     15.62 o 
  -8  20   2      109.72      123.36      8.88 o 
  -7  20   2      138.63      143.52      7.02 o 
  -6  20   2      177.36      171.68      6.65 o 
  -5  20   2       45.57       54.69      3.89 o 
  -4  20   2        0.91       -0.54      2.16 o 
  -3  20   2      123.39      158.69      5.61 o 
  -2  20   2       82.52       76.11      3.33 o 
  -1  20   2       44.50       40.75      3.14 o 
   0  20   2       63.69       64.44      3.58 o 
   2  20   2      268.69      301.32     16.40 o 
   3  20   2     1390.92     1341.65     28.79 o 
   4  20   2      658.61      651.42     19.89 o 
   5  20   2       26.74       16.79      4.24 o 
   6  20   2       31.27       26.41      4.50 o 
   7  20   2      175.97      162.17     12.98 o 
   8  20   2       43.72       30.11      6.68 o 
   9  20   2      128.85      106.78      9.68 o 
  10  20   2      173.22      200.71     14.58 o 
  11  20   2      101.57       90.23     12.07 o 
 -12  21   2        0.76       -7.64      7.64 o 
 -11  21   2       15.53       21.25      7.37 o 
 -10  21   2        1.55        1.83      6.10 o 
  -9  21   2      127.72      144.29     15.22 o 
  -8  21   2      103.85      121.84      9.05 o 
  -7  21   2       24.01       25.15      4.82 o 
  -6  21   2       34.45       32.73      4.10 o 
  -5  21   2     8671.68     8570.56     92.05 o 
  -4  21   2       24.83       22.46      2.80 o 
  -3  21   2      299.85      307.85      8.73 o 
  -2  21   2      118.24      140.02      4.30 o 
  -1  21   2     1412.19     1491.25     15.25 o 
   0  21   2       77.63       79.12      3.61 o 
   1  21   2      950.81      981.15     18.32 o 
   2  21   2      342.90      322.60     19.98 o 
   3  21   2       12.37       22.22      8.15 o 
   4  21   2       38.32       32.05      7.22 o 
   5  21   2     5829.66     6078.02     78.32 o 
   6  21   2      230.09      228.45     10.20 o 
   7  21   2        0.60        5.47      5.09 o 
   8  21   2       40.53       50.35      7.42 o 
   9  21   2        1.51        5.35      7.89 o 
  10  21   2       27.33       38.58      9.41 o 
 -12  22   2       11.15        0.04      8.41 o 
 -11  22   2       51.68       42.12      8.46 o 
 -10  22   2        7.13        5.93      7.18 o 
  -9  22   2       21.76       27.31      6.93 o 
  -8  22   2        0.59        1.08      5.54 o 
  -7  22   2     3541.01     3679.50     45.84 o 
  -6  22   2      747.46      732.09     13.57 o 
  -5  22   2        7.65       18.29      4.79 o 
  -4  22   2      122.16      106.47      7.63 o 
  -3  22   2     2655.04     2492.77     34.84 o 
  -2  22   2       61.22       56.61      3.69 o 
  -1  22   2       54.31       74.58      4.39 o 
   0  22   2        6.60        7.12      2.98 o 
   1  22   2      100.56      115.07     17.91 o 
   2  22   2      114.67      122.63      8.57 o 
   4  22   2      399.81      408.21     16.13 o 
   5  22   2      337.68      334.46     16.21 o 
   6  22   2      553.32      485.93     11.26 o 
   7  22   2      191.19      166.29      9.58 o 
   8  22   2       89.16      113.08      9.25 o 
   9  22   2       77.75       67.60     11.07 o 
  10  22   2        6.32       -6.78      6.78 o 
 -11  23   2        3.14        3.33      6.52 o 
 -10  23   2        0.02        2.38      6.12 o 
  -9  23   2        0.02        0.74      8.73 o 
  -8  23   2     1998.07     1998.74     35.13 o 
  -7  23   2      533.91      588.11     17.50 o 
  -6  23   2     1245.61     1308.48     19.97 o 
  -5  23   2      123.72      100.61      5.06 o 
  -4  23   2        2.30        3.99      3.65 o 
  -3  23   2       82.16       82.19      7.38 o 
  -2  23   2      179.30      173.97      7.36 o 
  -1  23   2      133.75      118.73      3.82 o 
   0  23   2      701.87      685.88     13.39 o 
   1  23   2      145.02      183.53      7.44 o 
   2  23   2      320.18      314.88     12.71 o 
   3  23   2      913.91      915.95     23.38 o 
   4  23   2      589.94      601.77     25.97 o 
   5  23   2       40.40       45.54      8.91 o 
   6  23   2      130.91       98.45      6.52 o 
   7  23   2       64.98       52.52      6.68 o 
   8  23   2      152.61      143.08     10.92 o 
   9  23   2       68.30       84.06      9.16 o 
  10  23   2       92.78       95.14     11.67 o 
 -11  24   2        0.14       -2.41      6.28 o 
 -10  24   2       40.36       40.56      8.42 o 
  -9  24   2       70.07       87.34      8.82 o 
  -8  24   2      296.57      267.15     12.05 o 
  -7  24   2        0.71       -2.81      4.93 o 
  -6  24   2      439.91      391.88      9.68 o 
  -5  24   2      716.12      733.16     13.89 o 
  -4  24   2       40.41       41.53      4.84 o 
  -3  24   2      774.28      761.48     15.23 o 
  -2  24   2      158.67      168.61      7.66 o 
  -1  24   2      234.67      226.36      5.67 o 
   0  24   2       61.72       63.57      5.32 o 
   4  24   2      264.02      235.45     13.21 o 
   5  24   2      709.95      790.82     24.14 o 
   6  24   2      324.16      307.34      8.88 o 
   7  24   2      150.06      148.20      9.15 o 
   8  24   2       62.84       56.33      7.61 o 
   9  24   2        6.74        7.26      6.27 o 
  10  24   2       21.86       24.92     12.42 o 
 -11  25   2        3.62       11.73     12.25 o 
 -10  25   2        0.33       -5.61      5.87 o 
  -9  25   2      496.15      483.82     16.46 o 
  -8  25   2       73.65       64.48      8.36 o 
  -7  25   2        3.93       -2.77      4.80 o 
  -6  25   2      169.68      162.41      6.59 o 
  -5  25   2     1701.84     1656.45     23.06 o 
  -4  25   2       22.74       14.31      4.62 o 
  -3  25   2       20.16       21.43      5.78 o 
  -2  25   2      254.09      249.27      9.52 o 
  -1  25   2      273.16      270.77     11.93 o 
   1  25   2      392.14      356.33     10.66 o 
   2  25   2      414.37      380.37     16.85 o 
   3  25   2     1948.64     1980.46     38.79 o 
   4  25   2      347.73      320.59     15.10 o 
   5  25   2     3195.41     3354.83     60.67 o 
   6  25   2        0.05       -3.18      3.18 o 
   7  25   2        0.03       -0.60      4.84 o 
   8  25   2        2.45        5.38      5.69 o 
   9  25   2      137.19      169.44     12.12 o 
 -10  26   2       18.74       18.26      6.88 o 
  -9  26   2        3.59        3.77      7.89 o 
  -8  26   2        1.49        4.82      6.29 o 
  -7  26   2        0.42        5.38      7.19 o 
  -6  26   2       50.37       37.28      5.30 o 
  -5  26   2      213.68      211.40     12.87 o 
  -4  26   2        1.24       -4.32      4.32 o 
  -3  26   2       92.25       79.62      5.49 o 
  -2  26   2      177.75      181.26      7.97 o 
  -1  26   2      184.65      189.02     10.56 o 
   0  26   2      245.98      266.28      9.37 o 
   1  26   2      538.86      470.58     12.57 o 
   2  26   2       59.11       39.14      8.01 o 
   3  26   2        0.99       12.42      8.99 o 
   4  26   2       19.68       29.70      7.68 o 
   5  26   2       66.25       70.11     11.61 o 
   6  26   2       86.44       68.17      4.97 o 
   7  26   2       20.77        0.92      6.73 o 
   8  26   2      211.08      185.01     21.77 o 
   9  26   2       33.78       33.00      7.54 o 
 -10  27   2        3.07        3.17      6.04 o 
  -9  27   2       67.44       80.23      8.57 o 
  -8  27   2      878.76      961.83     22.35 o 
  -7  27   2        0.62       -3.91      5.04 o 
  -6  27   2      236.75      207.10      7.58 o 
  -5  27   2     1199.80     1175.97     21.05 o 
  -4  27   2      187.53      175.30      9.76 o 
  -3  27   2       15.82       12.41      3.92 o 
  -2  27   2       13.77       11.86      4.07 o 
  -1  27   2      151.93      122.04     17.32 o 
   0  27   2        0.00        3.25      4.46 o 
   1  27   2      292.31      296.98     31.70 o 
   2  27   2       87.02       80.28     36.48 o 
   3  27   2      151.31      138.32     12.29 o 
   4  27   2        3.00       20.82      8.59 o 
   5  27   2       13.54       13.29      9.04 o 
   6  27   2        0.12       -3.28      4.03 o 
   7  27   2      107.59      113.72      8.40 o 
   8  27   2       71.03       85.69      8.38 o 
   9  27   2      190.75      206.87     12.39 o 
  -9  28   2       25.25       28.81     11.49 o 
  -8  28   2      273.67      315.36     14.13 o 
  -7  28   2       10.91        0.99      5.21 o 
  -6  28   2       61.44       70.10      6.68 o 
  -5  28   2       11.57       22.21      5.14 o 
  -4  28   2      185.19      177.22     10.76 o 
  -3  28   2        5.76       15.55      4.52 o 
  -2  28   2      209.17      202.20      8.37 o 
   0  28   2        7.90        6.87      4.37 o 
   1  28   2      454.31      404.97     15.23 o 
   2  28   2      204.89      198.02     44.61 o 
   3  28   2       41.50       43.53     11.92 o 
   4  28   2        0.25        4.04      7.43 o 
   5  28   2      409.98      497.92     35.19 o 
   6  28   2      127.31      134.94      7.81 o 
   7  28   2        9.93        2.37      5.24 o 
   8  28   2       34.26       32.97      6.63 o 
  -9  29   2      158.40      191.67     12.44 o 
  -8  29   2       98.65      109.99     15.23 o 
  -7  29   2        2.27        2.98      5.21 o 
  -6  29   2       19.23       39.50      5.98 o 
  -5  29   2       65.18       81.14      6.84 o 
  -4  29   2       16.56        9.14      4.70 o 
  -3  29   2      389.66      357.40     11.10 o 
  -2  29   2      119.48       99.93      8.56 o 
  -1  29   2      288.71      285.30     14.07 o 
   0  29   2       17.68      231.55     93.46 o 
   1  29   2      340.42      254.06     34.71 o 
   2  29   2       82.60       78.72      8.63 o 
   3  29   2      240.37      228.06     15.17 o 
   4  29   2      128.91      120.66     22.73 o 
   5  29   2       63.99       64.66     16.75 o 
   6  29   2        0.19       -3.38      8.81 o 
   7  29   2        0.45       -1.92     12.16 o 
   8  29   2      126.73      120.18     11.63 o 
  -9  30   2       10.88        1.75      6.58 o 
  -8  30   2        1.33        3.12      5.84 o 
  -7  30   2        1.39       -1.52      5.17 o 
  -6  30   2       47.91       68.97     15.63 o 
  -5  30   2       45.46       64.41      7.39 o 
  -4  30   2       81.73       82.01      6.96 o 
  -3  30   2      355.86      354.75     12.00 o 
  -2  30   2      100.71       89.93     11.88 o 
  -1  30   2      438.27      377.49     15.75 o 
   0  30   2      175.36      170.89     36.10 o 
   1  30   2      269.83      258.41     12.97 o 
   2  30   2       15.99        9.61      6.68 o 
   3  30   2      166.72      199.81     16.79 o 
   4  30   2       16.24        5.94     13.65 o 
   5  30   2       10.79       21.03      9.65 o 
   6  30   2       10.67       13.54     12.37 o 
   7  30   2      177.97      184.38     18.20 o 
  -8  31   2       39.02       42.18      7.61 o 
  -7  31   2        8.68       13.56      5.59 o 
  -6  31   2       72.00       63.40      6.95 o 
  -5  31   2       27.77       32.67      9.43 o 
  -4  31   2      199.13      203.71      8.66 o 
  -3  31   2        1.84       -1.36      7.57 o 
  -2  31   2        0.10        0.16      5.75 o 
  -1  31   2       20.15       19.63     15.47 o 
   0  31   2       36.75       38.90     16.99 o 
   1  31   2       74.55       67.69      7.54 o 
   2  31   2      140.41      139.67     11.52 o 
   3  31   2       84.71       84.04     11.10 o 
   4  31   2       60.02       74.43     12.21 o 
   5  31   2        5.14        6.81      8.80 o 
   6  31   2        3.65       -2.46      8.71 o 
   7  31   2       33.93       56.19      9.63 o 
  -7  32   2        0.27        1.44      5.20 o 
  -6  32   2      156.24      190.40     10.34 o 
  -5  32   2      143.89      148.42     12.97 o 
  -4  32   2        8.97        9.92      4.47 o 
  -3  32   2       65.07       67.11     16.17 o 
  -2  32   2       24.04       18.89      6.81 o 
  -1  32   2        4.52       12.19     71.64 o 
   1  32   2       47.57      106.99     88.43 o 
   2  32   2       44.35       51.71      8.64 o 
   3  32   2      102.25       97.22     11.57 o 
   4  32   2        7.34        8.92      8.09 o 
   5  32   2       45.45       83.11     17.53 o 
   6  32   2        2.81       -6.20     10.15 o 
  -7  33   2        0.01       -5.32      5.32 o 
  -6  33   2        1.44        5.04      5.11 o 
  -5  33   2       47.55       68.40      9.47 o 
  -4  33   2       14.15       19.75      4.92 o 
  -3  33   2       93.51       93.44      9.47 o 
  -2  33   2        3.20        2.50      5.91 o 
  -1  33   2      122.85       87.02      9.68 o 
   0  33   2      442.60      479.33     18.41 o 
   1  33   2       97.63       66.90     14.58 o 
   2  33   2       35.06       24.74      7.37 o 
   3  33   2        0.15       -0.53      6.80 o 
   4  33   2      132.47      109.87     14.60 o 
   5  33   2      146.65      180.61     16.44 o 
  -6  34   2       42.31       47.10      7.13 o 
  -5  34   2        0.14        0.69      4.58 o 
  -4  34   2       48.67       53.92     10.06 o 
  -3  34   2       35.43       21.00     12.79 o 
  -2  34   2       35.31       45.78     11.05 o 
  -1  34   2       80.38       60.44     17.20 o 
   0  34   2       21.51       30.53     17.66 o 
   1  34   2       87.81       99.02     28.73 o 
   2  34   2        4.37       -1.57     11.22 o 
   3  34   2       42.45       25.34      8.38 o 
   4  34   2        6.51       -0.90      7.69 o 
   5  34   2        0.18        4.79      9.25 o 
  -5  35   2      305.18      363.37     15.00 o 
  -4  35   2       45.53       52.05     10.48 o 
  -3  35   2      109.63      120.57     27.31 o 
  -2  35   2       16.33       27.27      7.59 o 
  -1  35   2        7.83       11.58      7.18 o 
   0  35   2        2.23       -2.77      6.09 o 
   1  35   2        0.55       -5.13      5.50 o 
   2  35   2       11.63       18.97     12.04 o 
   3  35   2        6.03        7.57      7.43 o 
   4  35   2        6.12        4.07      8.98 o 
  -4  36   2        6.48        2.34     15.10 o 
  -3  36   2        0.56       -3.74      6.72 o 
  -2  36   2       12.22       20.28      7.36 o 
  -1  36   2       24.35       14.74      7.29 o 
   0  36   2       28.43       32.76     13.37 o 
   1  36   2       18.79       27.04      9.61 o 
   2  36   2       83.72       90.65      9.38 o 
   3  36   2       53.58       43.39     16.58 o 
  -2  37   2       15.13        9.00      7.84 o 
  -1  37   2        6.12       24.00     11.47 o 
   0  37   2        1.63       -2.84      6.07 o 
   1  37   2        1.09        2.72      6.40 o 
 -14   1   3       20.20       15.12      6.77 o 
 -13   1   3      122.65      103.18      9.10 o 
 -12   1   3     1420.43     1432.20     25.65 o 
 -11   1   3        4.72        1.91      4.94 o 
 -10   1   3        5.05        5.41      5.51 o 
  -9   1   3        0.03       -3.30      3.30 o 
  -8   1   3      253.03      247.58      7.21 o 
  -7   1   3      243.17      232.83      6.51 o 
  -6   1   3       32.68       31.77      3.14 o 
  -5   1   3       66.34       74.01      3.68 o 
  -4   1   3      682.04      726.94      9.98 o 
  -3   1   3     5917.51     5855.16     44.96 o 
  -2   1   3     2268.63     2199.60     24.74 o 
  -1   1   3       74.78       97.76      4.08 o 
   0   1   3    28655.08    29149.38    267.95 o 
   1   1   3      244.54      223.40      6.27 o 
   2   1   3      257.04      191.13      5.09 o 
   3   1   3      571.59      687.47     10.09 o 
   4   1   3     6795.09     6572.38     70.62 o 
   5   1   3        9.19        2.78      2.44 o 
   6   1   3      358.00      417.90      9.74 o 
   7   1   3      779.98      762.93     15.49 o 
   8   1   3      325.00      342.11     11.26 o 
   9   1   3      105.13       97.21      7.70 o 
  10   1   3      491.04      519.25     14.98 o 
  11   1   3        2.12       -0.84      5.57 o 
  12   1   3       24.78       24.33      7.89 o 
 -14   2   3       38.02       46.97      8.71 o 
 -13   2   3       54.31       46.22      7.51 o 
 -12   2   3       20.84       13.33      6.01 o 
 -11   2   3        2.23       -3.94      4.90 o 
 -10   2   3     6361.38     6105.65     67.67 o 
  -9   2   3      104.32      110.32      6.15 o 
  -8   2   3      123.44      122.95      5.92 o 
  -7   2   3      118.87      129.63      5.63 o 
  -6   2   3      751.60      664.66     11.88 o 
  -5   2   3      439.63      491.42      8.32 o 
  -4   2   3     2731.56     2679.89     25.74 o 
  -3   2   3     5276.54     5019.13     39.13 o 
  -2   2   3    13586.65    13917.61    130.65 o 
  -1   2   3       35.30       23.75      2.74 o 
   0   2   3    44182.51    47223.54    430.95 o 
   1   2   3      143.18      136.92      5.15 o 
   2   2   3      959.34      909.20     12.40 o 
   3   2   3      200.72      196.05      5.89 o 
   4   2   3      142.45      138.63      5.47 o 
   5   2   3     1002.59     1032.39     15.35 o 
   6   2   3       10.37       11.86      3.58 o 
   7   2   3      256.75      285.61      9.65 o 
   8   2   3      851.48      936.66     21.13 o 
   9   2   3       33.90       35.67      6.08 o 
  10   2   3      227.87      243.26     11.07 o 
  11   2   3      286.02      247.99     12.47 o 
  12   2   3      236.19      199.03     13.02 o 
 -14   3   3      374.86      376.82     16.28 o 
 -13   3   3        1.37       -4.09      5.74 o 
 -12   3   3        6.26       21.50      6.16 o 
 -11   3   3      135.21      145.65      8.80 o 
 -10   3   3      436.30      399.91     12.31 o 
  -9   3   3       92.11       83.37      5.71 o 
  -8   3   3       32.15       35.16      4.13 o 
  -7   3   3      126.28      120.82      5.82 o 
  -6   3   3      476.10      403.17      8.54 o 
  -5   3   3       59.36       54.87      4.52 o 
  -4   3   3     2768.83     2370.69     25.10 o 
  -3   3   3     3713.97     3757.88     31.92 o 
  -2   3   3     3046.72     2960.41     31.66 o 
  -1   3   3     1297.60     1310.13     16.40 o 
   0   3   3    36071.61    34695.92    318.03 o 
   1   3   3     1117.29     1095.97     16.53 o 
   2   3   3     2198.83     2140.01     23.09 o 
   3   3   3      909.64      940.31     13.21 o 
   4   3   3     9219.28     9389.12     85.42 o 
   5   3   3     1429.18     1470.90     19.33 o 
   6   3   3       15.45       10.90      3.62 o 
   7   3   3        1.37       -1.03      3.66 o 
   8   3   3     1687.60     1655.65     25.69 o 
   9   3   3        3.84       15.05      5.37 o 
  10   3   3      796.77      856.30     27.35 o 
  11   3   3        4.99        5.06      5.99 o 
  12   3   3        2.55        2.91      6.91 o 
 -14   4   3       39.46       32.40      8.32 o 
 -13   4   3        2.05        7.98      6.08 o 
 -12   4   3        0.05       -2.19      5.16 o 
 -11   4   3      109.08      101.07      8.46 o 
 -10   4   3      757.28      795.46     16.80 o 
  -9   4   3       74.53       72.99      5.56 o 
  -8   4   3       80.71       94.83      5.37 o 
  -7   4   3       14.01        4.18      2.96 o 
  -6   4   3     5384.04     5375.86     51.94 o 
  -5   4   3     1597.70     1652.64     19.62 o 
  -4   4   3       50.24       38.85      3.14 o 
  -3   4   3     8451.39     8175.03     68.63 o 
  -2   4   3     5219.73     5238.93     52.33 o 
  -1   4   3      310.09      281.63      7.28 o 
   0   4   3    12025.86    11974.98    124.45 o 
   1   4   3     6298.04     6031.04     65.90 o 
   2   4   3      123.44      170.27      5.69 o 
   3   4   3     1892.17     1874.72     21.48 o 
   4   4   3      419.38      413.08      8.90 o 
   5   4   3      357.61      383.13      8.90 o 
   6   4   3      212.50      256.62      7.98 o 
   7   4   3       31.58        9.16      4.03 o 
   8   4   3      323.56      300.27     12.98 o 
   9   4   3      271.79      207.21      9.77 o 
  10   4   3      680.09      658.71     16.72 o 
  11   4   3        3.13       -2.01      6.40 o 
  12   4   3        0.03        4.93      7.03 o 
 -14   5   3        1.36       -6.40      6.40 o 
 -13   5   3     1787.07     1870.70     34.39 o 
 -12   5   3       98.38      106.18      8.59 o 
 -11   5   3      295.59      274.62     10.89 o 
 -10   5   3      129.15      133.22      8.95 o 
  -9   5   3       94.65       83.43      5.70 o 
  -8   5   3       20.95       21.83      3.77 o 
  -7   5   3      841.28      785.32     13.08 o 
  -6   5   3     1002.91     1081.29     15.26 o 
  -5   5   3     3326.49     3372.57     34.33 o 
  -4   5   3     3209.03     3179.34     29.93 o 
  -3   5   3     9227.93     9424.11     83.65 o 
  -2   5   3      940.18      947.29     13.15 o 
  -1   5   3     3358.46     3045.03     35.62 o 
   0   5   3    29302.31    28362.58    286.85 o 
   1   5   3     1008.15     1064.88     16.20 o 
   2   5   3      615.18      756.25     10.97 o 
   3   5   3       19.86       10.01      2.69 o 
   4   5   3      554.53      476.20      9.32 o 
   5   5   3       50.60       43.80      4.44 o 
   6   5   3      159.28      138.83      6.30 o 
   7   5   3       20.09        6.36      4.99 o 
   8   5   3      333.81      306.62     10.73 o 
   9   5   3       25.08       32.21      5.80 o 
  10   5   3       57.08       56.06      7.22 o 
  11   5   3        0.55        0.89      6.03 o 
  12   5   3       46.75       57.78      9.10 o 
 -14   6   3      112.81      159.90     11.93 o 
 -13   6   3       21.94       32.40      7.69 o 
 -12   6   3        0.25        4.01      5.39 o 
 -11   6   3      657.16      648.04     18.68 o 
 -10   6   3      179.32      191.77      8.92 o 
  -9   6   3      248.06      236.71      8.25 o 
  -8   6   3        2.25       -2.04      2.97 o 
  -7   6   3       85.24       99.25      5.19 o 
  -6   6   3     8918.68     9192.97     83.98 o 
  -5   6   3     1589.56     1619.62     19.38 o 
  -4   6   3     1237.96     1406.53     15.83 o 
  -3   6   3      278.14      190.13      5.29 o 
  -2   6   3     2304.74     2247.90     25.21 o 
  -1   6   3      716.89      750.17     12.40 o 
   0   6   3     2092.72     2333.46     26.05 o 
   1   6   3     2245.41     2389.78     26.83 o 
   2   6   3     4588.80     4444.34     42.37 o 
   3   6   3     1517.36     1620.54     17.90 o 
   4   6   3      485.14      457.65      8.53 o 
   5   6   3        2.08       -0.02      2.78 o 
   6   6   3       80.85       48.46      5.35 o 
   7   6   3        9.76        5.63      3.67 o 
   8   6   3      288.86      327.62     10.98 o 
   9   6   3        0.04        1.34      4.67 o 
  10   6   3      223.20      262.22     12.41 o 
  11   6   3       54.94       62.19      8.52 o 
  12   6   3       22.24       34.66      8.01 o 
 -14   7   3        0.02       -4.27      7.45 o 
 -13   7   3       18.75       14.36      9.10 o 
 -12   7   3        7.36       -0.58      8.41 o 
 -11   7   3       25.05       20.22      5.47 o 
 -10   7   3      540.20      547.71     13.84 o 
  -9   7   3       54.69       37.74      5.49 o 
  -8   7   3     1196.33     1275.64     18.49 o 
  -7   7   3      433.50      466.45      9.95 o 
  -6   7   3      565.88      584.47      9.86 o 
  -5   7   3     6509.79     6583.79     57.11 o 
  -4   7   3    27445.03    28860.78    216.81 o 
  -3   7   3     3179.09     3431.47     33.60 o 
  -2   7   3     8116.91     8014.60     85.24 o 
  -1   7   3      127.33      145.03      5.39 o 
   0   7   3     6027.51     6074.70     55.52 o 
   1   7   3        6.90        0.81      2.20 o 
   2   7   3       23.30       19.67      2.57 o 
   3   7   3       76.04      143.83      4.68 o 
   4   7   3      881.94     1034.09     13.61 o 
   5   7   3       24.55       12.50      3.01 o 
   6   7   3      735.41      761.32     13.44 o 
   7   7   3       12.33       12.63      3.98 o 
   8   7   3      476.82      508.95     15.14 o 
   9   7   3      232.32      220.12      9.86 o 
  10   7   3      127.17      152.77     10.21 o 
  11   7   3        0.01        4.51      6.34 o 
  12   7   3       45.77       44.20      9.34 o 
 -14   8   3       24.22       42.92      9.67 o 
 -13   8   3      210.87      199.14     13.39 o 
 -12   8   3        1.53        6.05      5.86 o 
 -11   8   3        1.92       -2.30      4.53 o 
 -10   8   3      922.47      874.30     16.17 o 
  -9   8   3       10.89        8.21      3.66 o 
  -8   8   3       46.66       41.96      4.47 o 
  -7   8   3      885.42      956.42     17.52 o 
  -6   8   3     2622.18     2914.38     29.55 o 
  -5   8   3      103.73       97.70      4.16 o 
  -4   8   3      592.39      638.70      8.88 o 
  -3   8   3     6716.69     6731.65     61.24 o 
  -2   8   3     7053.78     6611.15     71.37 o 
  -1   8   3      115.17      158.27      5.18 o 
   0   8   3     2577.66     2692.74     27.14 o 
   1   8   3     2427.78     2514.74     25.80 o 
   2   8   3     1593.96     1662.53     17.56 o 
   3   8   3      304.12      318.85      6.27 o 
   4   8   3       79.03      100.55      5.64 o 
   5   8   3     1186.21     1095.06     14.81 o 
   6   8   3      197.27      166.62      6.69 o 
   7   8   3      201.28      193.44      7.64 o 
   8   8   3       10.58       21.16      4.78 o 
   9   8   3       86.20       85.24      8.10 o 
  10   8   3      203.54      227.10     11.67 o 
  11   8   3       85.61       74.27      8.93 o 
  12   8   3        5.62        4.50      7.51 o 
 -14   9   3        0.04        3.42      7.48 o 
 -13   9   3      156.46      183.47     12.97 o 
 -12   9   3       91.64      110.14      9.33 o 
 -11   9   3        1.58       -0.36      5.39 o 
 -10   9   3        6.08       -3.07      4.01 o 
  -9   9   3       37.51       37.12      4.74 o 
  -8   9   3        2.42        2.29      3.32 o 
  -7   9   3      355.26      432.20      8.75 o 
  -6   9   3      332.87      339.71      7.40 o 
  -5   9   3     1016.08     1060.51     12.56 o 
  -4   9   3     2458.00     2738.43     24.79 o 
  -3   9   3       96.69       88.39      3.87 o 
  -2   9   3     1880.67     1695.71     22.34 o 
  -1   9   3       47.81       46.75      3.34 o 
   0   9   3        7.57        5.41      2.23 o 
   1   9   3      941.55      966.76     12.51 o 
   2   9   3       15.80       11.66      2.34 o 
   3   9   3      576.82      602.67      9.15 o 
   4   9   3       98.03       81.72      3.84 o 
   5   9   3        6.88       14.64      3.07 o 
   6   9   3        3.32        4.30      3.22 o 
   7   9   3      221.02      274.25      9.60 o 
   8   9   3       88.77       86.63      6.60 o 
   9   9   3        0.39        8.69      5.28 o 
  10   9   3       20.14       14.59      7.23 o 
  11   9   3       12.17       14.26      7.18 o 
  12   9   3        8.74        8.05      7.93 o 
 -14  10   3        6.79       12.75      8.19 o 
 -13  10   3       41.67       26.39      8.23 o 
 -12  10   3       62.97       55.67     16.35 o 
 -11  10   3      295.45      287.66     12.28 o 
 -10  10   3      642.78      631.95     15.40 o 
  -9  10   3        1.72        2.68      3.58 o 
  -8  10   3      371.70      373.20     10.07 o 
  -7  10   3      594.32      573.13     10.13 o 
  -6  10   3      118.24      123.66      4.42 o 
  -5  10   3      650.68      720.30      9.22 o 
  -4  10   3       74.22       87.89      3.77 o 
  -3  10   3      563.23      583.50      9.21 o 
  -2  10   3       56.61       53.61      5.94 o 
  -1  10   3      497.59      431.19      7.61 o 
   0  10   3       29.73       23.68      2.60 o 
   1  10   3      605.72      468.34      7.99 o 
   2  10   3     2154.71     2375.23     23.17 o 
   3  10   3     1569.47     1637.12     17.71 o 
   4  10   3      131.16      132.80      4.48 o 
   5  10   3      364.14      375.78      7.59 o 
   6  10   3      364.29      352.37      9.11 o 
   7  10   3      669.81      637.64     12.86 o 
   8  10   3       48.59       57.36     10.44 o 
   9  10   3       12.24        9.10      7.02 o 
  10  10   3      203.26      187.19     14.78 o 
  11  10   3      117.60      145.73     11.78 o 
  12  10   3        0.00        0.07      7.19 o 
 -14  11   3        6.07       13.14      8.01 o 
 -13  11   3        7.30        6.62      7.34 o 
 -12  11   3      389.41      375.46     15.95 o 
 -11  11   3      254.88      253.91     12.90 o 
 -10  11   3        0.00       -4.08      4.08 o 
  -9  11   3        1.44       12.86      3.88 o 
  -8  11   3      398.97      443.20     13.25 o 
  -7  11   3       23.68       33.67      3.23 o 
  -6  11   3       11.88       15.43      2.56 o 
  -5  11   3      650.08      723.16      9.19 o 
  -4  11   3     1277.43     1418.15     18.75 o 
  -3  11   3      260.39      233.57      5.79 o 
  -2  11   3       16.64       26.87      2.72 o 
  -1  11   3       98.51      101.81      3.95 o 
   0  11   3      725.31      668.90      9.81 o 
   1  11   3     4790.67     4717.84     44.34 o 
   2  11   3     1083.44     1157.24     15.27 o 
   3  11   3     4607.76     4801.78     42.72 o 
   4  11   3       23.02       15.92      2.65 o 
   5  11   3       15.63       22.04      3.02 o 
   6  11   3      541.07      585.82     11.58 o 
   7  11   3      757.85      775.08     14.21 o 
   8  11   3       14.67        8.62      4.61 o 
   9  11   3      155.57      132.91      9.18 o 
  10  11   3      110.59      130.61     12.31 o 
  11  11   3        1.51       -3.43      6.47 o 
  12  11   3       18.13       13.60      7.98 o 
 -14  12   3        0.71        3.27      7.50 o 
 -13  12   3       16.15       23.66      8.74 o 
 -12  12   3        5.92        8.26      6.56 o 
 -11  12   3       51.48       50.71     12.23 o 
 -10  12   3       78.92       65.90      7.02 o 
  -9  12   3       61.23       38.40      5.85 o 
  -8  12   3      437.91      455.49     12.35 o 
  -7  12   3      141.15      160.82      5.17 o 
  -6  12   3      500.34      510.97      8.33 o 
  -5  12   3      213.68      226.51      4.98 o 
  -4  12   3       99.06       98.93      4.08 o 
  -3  12   3      178.76      166.35      4.94 o 
  -2  12   3     1558.30     1493.79     19.29 o 
  -1  12   3     4549.16     4534.34     42.80 o 
   0  12   3       26.31       31.30      2.83 o 
   1  12   3        6.50        2.06      2.13 o 
   2  12   3      218.95      222.99      5.63 o 
   3  12   3      943.09      951.07     12.90 o 
   4  12   3      434.51      476.28      8.46 o 
   5  12   3      655.97      691.26     10.24 o 
   6  12   3       21.31        8.46      3.46 o 
   7  12   3       53.46       42.35      5.19 o 
   8  12   3       15.82       14.63      4.95 o 
   9  12   3      478.24      438.27     20.73 o 
  10  12   3       86.79       76.08     10.13 o 
  11  12   3      184.53      157.43     11.82 o 
 -13  13   3       54.20       56.38      9.15 o 
 -12  13   3       10.88       12.07      6.75 o 
 -11  13   3      173.96      151.49     10.66 o 
 -10  13   3       83.90       93.15      7.72 o 
  -9  13   3      387.01      297.23     10.89 o 
  -8  13   3      113.25      106.66      5.76 o 
  -7  13   3       97.11      100.12      4.71 o 
  -6  13   3     1185.57     1204.31     13.69 o 
  -5  13   3      108.39      129.96      4.47 o 
  -4  13   3     3337.83     3105.54     31.36 o 
  -3  13   3      426.78      389.30      7.34 o 
  -2  13   3      420.05      371.15      9.55 o 
  -1  13   3      192.84      174.70      8.68 o 
   0  13   3      737.44      787.00     13.27 o 
   1  13   3     1539.02     1679.60     20.35 o 
   2  13   3     3438.84     3560.51     34.80 o 
   3  13   3      959.31     1042.57     13.65 o 
   4  13   3       20.74       11.25      3.17 o 
   5  13   3        1.38        1.28      2.08 o 
   6  13   3        8.91        4.29      3.32 o 
   7  13   3      116.28      128.38      8.62 o 
   8  13   3      171.27      186.23      9.36 o 
   9  13   3      380.90      411.33     14.86 o 
  10  13   3        0.16       -0.38      5.95 o 
  11  13   3       13.26        5.77      6.97 o 
 -13  14   3       35.76       20.83      7.96 o 
 -12  14   3       62.81       71.37      9.11 o 
 -11  14   3      202.83      153.10     10.57 o 
 -10  14   3        5.05       -1.48      5.31 o 
  -9  14   3       14.66        6.69      6.76 o 
  -8  14   3      796.74      751.28     15.87 o 
  -7  14   3      194.54      192.67      7.66 o 
  -6  14   3       54.79       52.13      3.52 o 
  -5  14   3       17.22       21.73      2.70 o 
  -4  14   3        8.01        2.93      2.21 o 
  -3  14   3     2628.97     2681.17     27.47 o 
  -2  14   3     1062.47     1086.22     15.81 o 
  -1  14   3     7281.37     7734.43     78.29 o 
   0  14   3        4.42       10.04      2.33 o 
   1  14   3      808.60      843.76     12.42 o 
   2  14   3        0.07        4.55      2.01 o 
   3  14   3      259.31      278.57      5.75 o 
   4  14   3      280.82      287.71      6.16 o 
   5  14   3      323.51      332.16      6.76 o 
   6  14   3      136.05      144.01      6.74 o 
   7  14   3      390.41      468.10     12.74 o 
   8  14   3       42.76       35.87      5.85 o 
   9  14   3       69.31       84.24      9.37 o 
  10  14   3      291.82      289.29     13.53 o 
  11  14   3       89.03       87.09     11.23 o 
 -13  15   3       94.26       97.43     10.34 o 
 -12  15   3      166.60      157.26     11.10 o 
 -11  15   3      721.48      672.86     19.17 o 
 -10  15   3       48.03       27.93      5.89 o 
  -9  15   3       48.24       37.96      5.68 o 
  -8  15   3        0.00        5.29      4.10 o 
  -7  15   3       42.21       27.97      4.01 o 
  -6  15   3        0.39       -2.03      2.03 o 
  -5  15   3      455.18      463.34      8.50 o 
  -4  15   3      156.94      172.18      5.77 o 
  -3  15   3       65.72       71.10      3.59 o 
  -2  15   3      557.59      569.75      9.07 o 
  -1  15   3       37.03       34.17      3.25 o 
   0  15   3       10.03       11.04      2.43 o 
   1  15   3      116.13      166.17      4.77 o 
   2  15   3        0.59        0.71      1.84 o 
   3  15   3     1116.36     1143.63     13.02 o 
   4  15   3      419.53      476.27      8.11 o 
   5  15   3      669.27      656.27     11.23 o 
   6  15   3        0.82        4.37      3.76 o 
   7  15   3      538.89      498.34     13.03 o 
   8  15   3        8.31        6.92      4.75 o 
   9  15   3       70.81       63.96      7.64 o 
  10  15   3       81.30       80.91      8.72 o 
  11  15   3       19.68       22.28      9.46 o 
 -13  16   3       28.21       20.40     17.38 o 
 -12  16   3       50.81       42.76      9.26 o 
 -11  16   3       51.49       64.36      8.10 o 
 -10  16   3      119.92       94.02      7.56 o 
  -9  16   3       39.26       32.59      5.34 o 
  -8  16   3      342.27      350.95     10.80 o 
  -7  16   3       32.66       26.26      4.28 o 
  -6  16   3       10.96        7.91      2.33 o 
  -5  16   3      919.09      949.79     11.91 o 
  -4  16   3      606.78      601.43     17.10 o 
  -3  16   3      196.46      186.14      5.72 o 
  -2  16   3      228.34      287.74      6.93 o 
  -1  16   3     1959.75     2012.72     20.32 o 
   0  16   3      519.00      534.66      9.39 o 
   1  16   3        9.93        9.16      2.23 o 
   2  16   3      333.03      330.87      6.29 o 
   3  16   3      191.60      187.27      6.04 o 
   4  16   3       96.05      131.70      5.61 o 
   5  16   3     1099.48     1169.08     16.83 o 
   6  16   3        1.86       -3.50      3.50 o 
   7  16   3        7.73        9.44      4.33 o 
   8  16   3      571.95      602.07     25.65 o 
   9  16   3       58.31       54.32      6.96 o 
  10  16   3        3.12       18.96      8.91 o 
  11  16   3       67.16       84.84     12.62 o 
 -13  17   3        0.34       -8.13      8.13 o 
 -12  17   3       12.69       14.25      8.79 o 
 -11  17   3      173.35      176.72      9.66 o 
 -10  17   3        0.00        2.54      7.10 o 
  -9  17   3        0.73       20.27      4.85 o 
  -8  17   3      214.32      245.92     18.13 o 
  -7  17   3       31.16       24.20      4.56 o 
  -6  17   3      236.05      249.49      5.69 o 
  -5  17   3     1132.47     1118.58     13.18 o 
  -4  17   3      208.79      204.20      5.33 o 
  -3  17   3     2305.67     2363.58     23.68 o 
  -2  17   3       58.06       72.22      3.43 o 
  -1  17   3       97.70      115.87      4.05 o 
   0  17   3      677.69      669.05     17.94 o 
   1  17   3      970.83     1002.79     12.38 o 
   2  17   3      689.90      713.30     18.89 o 
   4  17   3      272.80      228.62      7.98 o 
   5  17   3     1132.56     1098.52     19.13 o 
   6  17   3       21.90       15.59      5.71 o 
   7  17   3       16.70       23.49      5.36 o 
   8  17   3       82.05       81.21      8.90 o 
   9  17   3      120.77      115.24     13.16 o 
  10  17   3       21.31       14.68      8.48 o 
  11  17   3      158.73      158.63     16.47 o 
 -13  18   3        1.13        1.43      9.05 o 
 -12  18   3      120.51      121.01     13.46 o 
 -11  18   3     1545.38     1381.92     31.28 o 
 -10  18   3       92.84       90.64     12.25 o 
  -9  18   3      830.69      900.96     20.45 o 
  -8  18   3      282.17      337.00      9.83 o 
  -7  18   3      570.96      608.05     12.54 o 
  -6  18   3       70.76       94.14      4.57 o 
  -5  18   3       12.97       14.89      3.22 o 
  -4  18   3       96.37      110.34      4.61 o 
  -3  18   3      394.48      454.70      7.16 o 
  -2  18   3      280.21      263.47     11.44 o 
  -1  18   3     1305.21     1500.69     23.65 o 
   0  18   3      354.85      374.63      7.05 o 
   1  18   3      146.85      174.03      5.05 o 
   2  18   3      378.63      352.80      8.41 o 
   3  18   3      531.97      522.01     10.84 o 
   4  18   3      315.98      334.94      9.28 o 
   5  18   3        0.20        4.61      4.00 o 
   6  18   3      480.06      517.38     15.70 o 
   7  18   3       45.74       39.13      6.71 o 
   8  18   3      132.45      121.57     10.27 o 
   9  18   3      173.05      167.32     13.38 o 
  10  18   3       63.58       33.09      9.57 o 
 -12  19   3        6.50        5.04      9.06 o 
 -11  19   3      141.08      128.63     11.07 o 
 -10  19   3       93.12       92.87     12.54 o 
  -9  19   3      500.16      518.46     16.93 o 
  -8  19   3      206.15      182.64     10.38 o 
  -7  19   3      303.02      255.56     11.22 o 
  -6  19   3      131.65      146.76      6.85 o 
  -5  19   3      293.84      317.23      8.95 o 
  -4  19   3       17.45       25.32      2.44 o 
  -3  19   3      201.90      187.78      4.86 o 
  -2  19   3      118.74      125.99      4.61 o 
  -1  19   3      339.50      305.58      6.68 o 
   0  19   3     1616.74     1643.68     18.28 o 
   1  19   3     1580.10     1682.47     23.18 o 
   3  19   3       28.16       44.82      6.57 o 
   4  19   3       21.91       11.53      3.82 o 
   5  19   3     2850.24     2748.51     36.67 o 
   6  19   3      106.63       99.76      8.06 o 
   7  19   3       37.00       36.79      6.82 o 
   8  19   3      208.72      214.51     12.36 o 
   9  19   3       58.64       39.44      9.34 o 
  10  19   3       27.01       34.79      9.21 o 
 -12  20   3        5.67       -4.00      8.14 o 
 -11  20   3      447.64      408.64     16.95 o 
 -10  20   3      600.19      655.80     20.05 o 
  -9  20   3      591.80      518.47     22.31 o 
  -8  20   3      187.91      199.55     10.79 o 
  -7  20   3      516.40      451.56     14.47 o 
  -6  20   3      364.40      355.04     10.25 o 
  -5  20   3      753.53      696.65     16.25 o 
  -4  20   3      135.07      152.14      7.61 o 
  -3  20   3       53.69       46.32      2.87 o 
  -2  20   3     1968.91     1955.54     25.79 o 
  -1  20   3       53.30       55.08      3.44 o 
   0  20   3      126.92      126.96      5.22 o 
   1  20   3      977.08     1034.17     16.54 o 
   2  20   3      707.87      666.10     17.08 o 
   3  20   3       25.14       35.47      3.93 o 
   4  20   3      208.36      184.48      7.38 o 
   5  20   3       96.97      121.16      6.82 o 
   6  20   3       35.91       30.40      6.33 o 
   7  20   3      174.49      167.15     10.90 o 
   8  20   3        0.21       -5.55      5.55 o 
   9  20   3       18.52       14.42      7.55 o 
  10  20   3        3.52        6.17      7.35 o 
 -12  21   3      146.96      185.54     18.80 o 
 -11  21   3        0.12       -0.04      8.94 o 
 -10  21   3      327.21      368.62     15.67 o 
  -9  21   3        9.98       12.71      7.14 o 
  -8  21   3       23.93       26.56     10.36 o 
  -7  21   3      852.79      796.97     19.51 o 
  -6  21   3       27.44       16.64      4.35 o 
  -5  21   3      986.48      918.83     19.33 o 
  -4  21   3     1999.08     1926.99     30.29 o 
  -3  21   3       36.73       42.60      3.10 o 
  -2  21   3     1292.37     1273.47     15.25 o 
  -1  21   3     2112.27     2102.15     23.27 o 
   0  21   3      255.22      248.66      6.13 o 
   1  21   3       54.37       60.22      5.29 o 
   2  21   3      606.83      624.75     14.33 o 
   3  21   3      367.19      348.78     10.99 o 
   4  21   3      640.01      643.34     12.97 o 
   5  21   3      503.37      479.03     15.66 o 
   6  21   3      152.80      145.28     10.22 o 
   7  21   3       34.97       25.52      6.32 o 
   8  21   3        3.72       -5.40      5.40 o 
   9  21   3        5.68        5.78      6.71 o 
  10  21   3        0.79        5.98     14.61 o 
 -12  22   3       36.16       30.81     11.81 o 
 -11  22   3      170.70      157.82     12.06 o 
 -10  22   3      181.93      191.95     12.11 o 
  -9  22   3       56.07       49.84      8.28 o 
  -8  22   3       51.38       68.56      8.86 o 
  -7  22   3      391.52      371.52     17.74 o 
  -6  22   3        3.69       -4.65      4.65 o 
  -5  22   3     8351.73     8054.65    100.13 o 
  -4  22   3      110.58      139.41     10.10 o 
  -3  22   3      728.77      689.39     11.15 o 
  -2  22   3      460.70      450.71      9.70 o 
  -1  22   3      209.96      184.97      7.89 o 
   0  22   3      152.26      160.40      7.82 o 
   1  22   3     1532.80     1535.59     26.98 o 
   2  22   3       72.15       53.86     15.41 o 
   3  22   3      253.22      262.66      7.79 o 
   4  22   3      900.91      858.27     15.49 o 
   5  22   3     1452.73     1493.07     27.75 o 
   6  22   3       14.59       25.60      7.62 o 
   7  22   3      312.15      308.10     13.25 o 
   8  22   3       62.23       91.67     12.13 o 
   9  22   3        0.10       -5.24      6.32 o 
 -11  23   3        0.77        4.51      6.63 o 
 -10  23   3       51.99       67.52     10.12 o 
  -9  23   3       67.32       61.72      8.35 o 
  -8  23   3       15.49       17.37      7.41 o 
  -7  23   3     1113.83     1053.89     22.81 o 
  -6  23   3      478.20      461.94     19.54 o 
  -5  23   3     2511.74     2504.27     38.34 o 
  -4  23   3     1169.50     1151.73     21.58 o 
  -3  23   3     1055.03     1014.15     19.15 o 
  -2  23   3      740.43      684.74     13.41 o 
  -1  23   3        0.01       -3.08      3.59 o 
   0  23   3        7.22        2.46      3.71 o 
   1  23   3      743.66      735.58     33.97 o 
   2  23   3        7.72       -2.88      3.72 o 
   3  23   3      265.91      276.89      7.96 o 
   4  23   3      204.85      245.61      8.12 o 
   5  23   3     2570.29     2550.26     40.51 o 
   6  23   3       99.20      112.42      8.48 o 
   7  23   3      295.20      307.24     13.37 o 
   8  23   3      159.88      174.24     13.67 o 
   9  23   3       25.20       15.19      7.25 o 
 -11  24   3       42.59       42.05     10.61 o 
 -10  24   3        0.72        7.28      9.51 o 
  -9  24   3       42.80       34.68      7.42 o 
  -8  24   3        5.22        8.54      7.36 o 
  -7  24   3      473.43      476.79     15.29 o 
  -6  24   3      259.08      262.52     11.01 o 
  -5  24   3     2960.55     2909.53     42.99 o 
  -4  24   3      599.79      580.40     13.04 o 
  -3  24   3     1632.01     1663.16     37.06 o 
  -2  24   3      317.16      288.85      8.53 o 
  -1  24   3       82.04       98.91      5.87 o 
   0  24   3       38.20       49.46      6.99 o 
   1  24   3      192.30      210.78      8.70 o 
   2  24   3        2.28       14.19     40.29 o 
   3  24   3       26.30       25.27      6.06 o 
   4  24   3       25.70       26.77      4.15 o 
   5  24   3      144.57      170.71      9.27 o 
   6  24   3       43.43       30.45      6.36 o 
   7  24   3      363.18      416.33     15.29 o 
   8  24   3       51.06       47.80      8.03 o 
   9  24   3        1.82       -3.61      5.81 o 
 -11  25   3        0.00        9.48      7.73 o 
 -10  25   3       67.75       72.52      9.10 o 
  -9  25   3       51.05       59.84      8.22 o 
  -8  25   3      271.10      296.59     12.92 o 
  -7  25   3      415.49      426.24     14.43 o 
  -6  25   3        0.28        3.88      5.03 o 
  -5  25   3        1.62       12.41      5.50 o 
  -4  25   3        0.24        5.90      4.55 o 
  -3  25   3        7.18       11.97      6.18 o 
  -2  25   3        3.75       -1.20      2.95 o 
  -1  25   3       33.12       31.43      5.21 o 
   0  25   3      180.96      186.70     19.51 o 
   1  25   3      278.55      229.24     15.35 o 
   2  25   3      191.04      197.32      8.75 o 
   3  25   3      318.54      291.89      8.29 o 
   4  25   3       11.07       -3.30      3.30 o 
   5  25   3        6.50       13.51      4.98 o 
   6  25   3       10.59        0.56      5.12 o 
   7  25   3      247.41      261.44     13.37 o 
   8  25   3        7.88        6.49      6.28 o 
   9  25   3      129.29      161.32     23.11 o 
 -10  26   3        1.19       -5.12      6.02 o 
  -9  26   3        1.50        0.16      5.70 o 
  -8  26   3      105.25      124.99      9.61 o 
  -7  26   3      151.03      154.32     10.55 o 
  -6  26   3      628.09      600.65     18.93 o 
  -5  26   3       29.12       26.77      6.35 o 
  -4  26   3        0.02        4.58      4.30 o 
  -3  26   3       17.34       18.74      5.13 o 
  -2  26   3      688.65      656.50     18.90 o 
  -1  26   3      347.97      305.12     12.70 o 
   0  26   3       24.63       23.78      6.93 o 
   2  26   3        1.08       -5.93      6.28 o 
   3  26   3       14.70       15.70      8.13 o 
   4  26   3      292.44      291.42     10.52 o 
   5  26   3      339.75      360.32     12.98 o 
   6  26   3       84.15       68.88      7.44 o 
   7  26   3      180.63      217.45     13.69 o 
   8  26   3       87.76      104.46      9.88 o 
 -10  27   3        1.10        7.55      6.81 o 
  -9  27   3       46.06       79.16      9.99 o 
  -8  27   3      205.97      183.09     18.19 o 
  -7  27   3        6.03        7.23      9.13 o 
  -6  27   3        0.04       11.29      5.71 o 
  -5  27   3      499.01      489.27     15.74 o 
  -4  27   3       75.44       82.49      6.53 o 
  -3  27   3       38.90       37.35      5.86 o 
  -2  27   3      135.17      158.97     12.62 o 
  -1  27   3       23.74       25.61      5.65 o 
   0  27   3      192.78      200.76     11.95 o 
   1  27   3     1118.79     1041.93     29.37 o 
   2  27   3        4.29        0.23      9.69 o 
   3  27   3       21.26       31.46      5.80 o 
   4  27   3       34.32       26.26     13.62 o 
   5  27   3      899.69      901.42     41.50 o 
   6  27   3        0.25       -2.80      5.05 o 
   7  27   3       51.48       55.47     11.57 o 
   8  27   3       31.07       22.93      8.31 o 
  -9  28   3       90.26      128.93     11.17 o 
  -8  28   3      144.12      122.61     10.45 o 
  -7  28   3       10.19       11.79      6.92 o 
  -6  28   3       31.58       31.52      7.31 o 
  -5  28   3      713.82      745.41     19.73 o 
  -4  28   3        1.48       -3.39      5.60 o 
  -3  28   3      105.54      111.92     11.60 o 
  -2  28   3        0.01        2.44      4.05 o 
  -1  28   3      797.36      619.33     14.95 o 
   0  28   3        4.79       14.91     12.96 o 
   2  28   3       33.11       19.73     15.43 o 
   3  28   3        0.00        2.40      9.36 o 
   4  28   3      372.53      360.16     12.73 o 
   5  28   3      949.30      928.24     27.37 o 
   6  28   3        0.50        3.06      5.29 o 
   7  28   3       19.43       17.24      9.14 o 
  -9  29   3      150.50      168.24     12.43 o 
  -8  29   3      144.43      137.67     10.90 o 
  -7  29   3       69.23       78.45     14.91 o 
  -6  29   3        0.96        8.10      5.61 o 
  -5  29   3       19.47       27.70      5.56 o 
  -4  29   3       92.67      106.32     17.57 o 
  -3  29   3       16.53       17.71      5.39 o 
  -2  29   3      562.99      552.69     28.92 o 
  -1  29   3      295.13      283.48     23.76 o 
   0  29   3       31.30      257.04    107.24 o 
   1  29   3      678.41      658.45     22.82 o 
   2  29   3      417.03      343.93     17.52 o 
   3  29   3      296.00      313.86     27.43 o 
   4  29   3        1.52        5.49     12.29 o 
   5  29   3       54.23       62.69      7.15 o 
   6  29   3      161.84      146.91      9.96 o 
   7  29   3       16.84       20.97      7.01 o 
  -8  30   3        1.15       -2.28      6.23 o 
  -7  30   3        9.20        9.65      6.27 o 
  -6  30   3        2.52        1.40      7.00 o 
  -5  30   3        0.46        0.58      4.67 o 
  -4  30   3      153.72      148.73      9.40 o 
  -3  30   3       71.79       73.16      8.35 o 
  -2  30   3      191.53      214.83     13.25 o 
  -1  30   3        0.72       18.06      6.66 o 
   0  30   3      163.64      151.80     47.29 o 
   1  30   3        1.88       -1.17      6.32 o 
   2  30   3      114.60      125.74     14.48 o 
   3  30   3      297.66      296.28     18.09 o 
   4  30   3      106.40      130.32     14.48 o 
   5  30   3       69.24       55.88     12.12 o 
   6  30   3       22.10       20.35      6.11 o 
  -8  31   3      153.44      147.71     11.40 o 
  -7  31   3       12.70        3.73      6.11 o 
  -6  31   3       39.55       39.61     13.35 o 
  -5  31   3       95.16       92.37      7.33 o 
  -4  31   3      312.03      323.81     19.42 o 
  -3  31   3      101.99      122.09     10.72 o 
  -2  31   3      491.48      496.25     19.54 o 
   0  31   3        0.87        9.86     10.40 o 
   1  31   3       37.54       27.06      8.00 o 
   2  31   3      132.87      140.75     12.76 o 
   3  31   3        0.29       10.64      8.23 o 
   4  31   3        0.09       11.60      9.28 o 
   5  31   3       16.83       12.02      5.24 o 
   6  31   3       53.35       68.51      7.89 o 
  -7  32   3       15.60        7.20      6.42 o 
  -6  32   3       79.27       91.33      8.87 o 
  -5  32   3      141.79      153.78      8.74 o 
  -4  32   3       18.43       21.88      7.04 o 
  -3  32   3      315.97      264.34     14.88 o 
  -2  32   3       42.86       62.61     11.43 o 
  -1  32   3      265.81      227.07     26.69 o 
   0  32   3       21.16       13.84     15.91 o 
   1  32   3        0.50       15.02      6.86 o 
   2  32   3       32.65       44.07     11.47 o 
   3  32   3       59.63       72.44     11.67 o 
   4  32   3        4.61       -6.17      8.23 o 
   5  32   3       59.39       71.98     13.23 o 
  -7  33   3       17.05       13.61      7.06 o 
  -6  33   3       23.77       14.62      6.12 o 
  -5  33   3        5.44       12.39      6.00 o 
  -4  33   3       50.77       72.66      7.80 o 
  -3  33   3        5.54       12.19      6.88 o 
  -2  33   3       68.74       58.57     11.76 o 
  -1  33   3        0.55        2.94      6.68 o 
   0  33   3       51.09       75.50     16.13 o 
   1  33   3      154.48      109.89     18.81 o 
   2  33   3       10.91        4.23      7.50 o 
   3  33   3       40.91       17.01      9.19 o 
   4  33   3       54.29       38.83     10.80 o 
   5  33   3      204.55      224.62     19.04 o 
  -6  34   3       61.58       47.61      6.87 o 
  -5  34   3       58.40       83.41      9.10 o 
  -4  34   3       18.29        5.77      7.13 o 
  -3  34   3       20.66       22.46      7.90 o 
  -2  34   3        0.37        0.11      6.88 o 
  -1  34   3       47.03       32.57     10.16 o 
   0  34   3       66.73      109.72     22.15 o 
   1  34   3      131.08      123.83     19.30 o 
   2  34   3        3.12        5.82      7.53 o 
   3  34   3        3.86       12.03     22.27 o 
   4  34   3       27.38       25.86     10.34 o 
  -5  35   3        2.95       18.47      8.41 o 
  -4  35   3       21.87       18.33      7.79 o 
  -3  35   3      100.76       88.69     10.86 o 
  -2  35   3       57.65       58.13      9.59 o 
  -1  35   3       20.54       26.92      7.99 o 
   0  35   3       41.08       52.58      9.78 o 
   1  35   3       26.43       40.17     14.19 o 
   2  35   3        7.90       -9.73     12.04 o 
   3  35   3       90.92       81.67     11.99 o 
  -3  36   3        4.06        0.75      6.92 o 
  -2  36   3        0.29       -0.91      6.65 o 
  -1  36   3       43.37       39.10      9.16 o 
   0  36   3       83.64      109.49     18.15 o 
   1  36   3        0.91       -0.48      6.48 o 
 -14   0   4      344.42      323.63     19.77 o 
 -13   0   4      225.68      237.43     16.76 o 
 -12   0   4       11.65       11.66      8.59 o 
 -11   0   4      301.63      305.68     16.57 o 
 -10   0   4     6307.15     5972.81     94.69 o 
  -9   0   4        8.95       33.82     13.32 o 
  -8   0   4      510.93      526.42     14.77 o 
  -7   0   4      336.83      377.79     12.43 o 
  -6   0   4      733.23      732.96     16.25 o 
  -5   0   4      615.33      524.24     14.31 o 
  -4   0   4     1231.86     1452.89     21.41 o 
  -3   0   4       25.03       25.84      4.93 o 
  -2   0   4      700.89      821.91     18.48 o 
  -1   0   4     7509.08     7787.91    108.55 o 
   0   0   4    33327.29    32626.20    425.41 o 
   1   0   4        0.79        4.93      7.14 o 
   2   0   4     4690.54     4809.83     71.74 o 
   3   0   4     4685.34     4345.68     57.46 o 
   4   0   4      437.05      405.63     12.12 o 
   5   0   4        0.22        1.80      4.28 o 
   6   0   4     1672.18     1695.10     35.64 o 
   7   0   4      295.12      348.29     15.92 o 
   8   0   4       37.04       43.75     10.20 o 
   9   0   4      402.98      395.83     18.55 o 
  10   0   4      239.17      263.51     21.10 o 
  11   0   4      232.53      203.26     16.45 o 
 -14   1   4        3.31       -0.48      6.34 o 
 -13   1   4       30.81       33.27      7.16 o 
 -12   1   4      222.07      246.71     11.36 o 
 -11   1   4       95.72      118.56      8.48 o 
 -10   1   4     2862.53     2772.16     37.26 o 
  -9   1   4      417.80      413.41     19.71 o 
  -8   1   4        7.49       13.72      3.36 o 
  -7   1   4       65.76       65.79      4.37 o 
  -6   1   4     2514.92     2567.32     26.77 o 
  -5   1   4     1991.12     2036.86     20.77 o 
  -4   1   4     4087.46     3842.28     33.92 o 
  -3   1   4     1657.11     1572.68     20.69 o 
  -2   1   4      742.71      679.24     11.63 o 
  -1   1   4     2485.23     2528.05     29.08 o 
   0   1   4    10889.60    10274.99     99.37 o 
   1   1   4      880.77      950.83     14.71 o 
   2   1   4     5253.29     5286.55     55.05 o 
   3   1   4     2348.05     2369.74     24.96 o 
   4   1   4      198.10      208.83      6.47 o 
   5   1   4      402.29      373.97      9.53 o 
   6   1   4      298.91      332.89     10.60 o 
   7   1   4     1674.94     1615.84     25.32 o 
   8   1   4       32.30       36.15      5.91 o 
   9   1   4       19.02       11.22      5.66 o 
  10   1   4      428.16      487.50     15.11 o 
  11   1   4      285.18      281.67     13.00 o 
 -14   2   4        5.45        3.85      6.29 o 
 -13   2   4      124.55      110.79      9.44 o 
 -12   2   4       47.06       43.07      7.37 o 
 -11   2   4      175.08      156.19      9.03 o 
 -10   2   4      106.91       88.74      7.55 o 
  -9   2   4      721.46      719.95     14.09 o 
  -8   2   4        2.79       -1.82      2.79 o 
  -7   2   4       28.28       27.94      3.54 o 
  -6   2   4       60.40       91.54      4.77 o 
  -5   2   4        0.23       -0.88      2.21 o 
  -4   2   4     1206.97     1170.38     13.72 o 
  -3   2   4        6.29       25.05      3.50 o 
  -2   2   4      132.37      114.91      4.99 o 
  -1   2   4     4781.11     4660.77     48.47 o 
   0   2   4        7.54       28.96      3.77 o 
   1   2   4      321.81      375.27      8.88 o 
   2   2   4      149.18      133.41      6.31 o 
   3   2   4     1533.41     1506.66     17.99 o 
   4   2   4      465.95      401.80      9.22 o 
   5   2   4      433.94      475.17     10.63 o 
   6   2   4     3586.82     3376.12     41.15 o 
   7   2   4       97.18      103.80      8.77 o 
   8   2   4      662.87      576.76     14.77 o 
   9   2   4        0.22        7.73      5.56 o 
  10   2   4      976.98      996.19     21.57 o 
  11   2   4       83.59       40.20      8.53 o 
 -14   3   4       82.80       79.40      9.96 o 
 -13   3   4       47.09       34.96      7.18 o 
 -12   3   4      199.84      200.18     10.56 o 
 -11   3   4       90.05       94.59      7.80 o 
 -10   3   4       38.27       47.97      6.41 o 
  -9   3   4        7.76        8.51      3.90 o 
  -8   3   4      331.58      387.00      9.78 o 
  -7   3   4     1494.44     1426.99     21.22 o 
  -6   3   4     2704.50     2763.78     28.32 o 
  -5   3   4      170.98      207.10      5.57 o 
  -4   3   4     3751.46     3956.67     34.76 o 
  -3   3   4     4141.27     4197.50     44.59 o 
  -2   3   4       56.15       59.16      4.04 o 
  -1   3   4      344.90      265.99      9.55 o 
   0   3   4    20538.63    20571.86    192.18 o 
   1   3   4     1141.50     1263.28     17.67 o 
   2   3   4       83.42       80.50      5.39 o 
   3   3   4      264.63      227.64      7.08 o 
   4   3   4      120.83      130.14      5.81 o 
   5   3   4      147.40      113.32      5.87 o 
   6   3   4     2769.47     2747.64     32.43 o 
   7   3   4      807.41      784.28     16.55 o 
   8   3   4       90.54      102.75      7.72 o 
   9   3   4      205.98      195.59     10.11 o 
  10   3   4      857.26      838.77     24.03 o 
  11   3   4        4.79        7.00      6.93 o 
 -14   4   4      526.72      589.81     21.91 o 
 -13   4   4      523.17      505.69     26.24 o 
 -12   4   4      174.24      152.47      9.64 o 
 -11   4   4      178.59      209.48      9.99 o 
 -10   4   4     1529.49     1523.31     24.95 o 
  -9   4   4        6.18        8.08      3.79 o 
  -8   4   4       17.67       15.15      3.74 o 
  -7   4   4      850.96      765.25     15.78 o 
  -6   4   4       81.37       93.80      5.03 o 
  -5   4   4       70.50       82.98      6.82 o 
  -4   4   4     1933.88     1805.66     18.61 o 
  -3   4   4     1196.70     1054.08     15.52 o 
  -2   4   4      676.89      529.91     10.26 o 
  -1   4   4      489.46      595.18     10.75 o 
   0   4   4     5667.59     5282.13     54.21 o 
   1   4   4      189.19      218.75      7.97 o 
   2   4   4        4.12        4.57      3.32 o 
   3   4   4      887.77      963.03     15.58 o 
   4   4   4     1211.65     1165.72     16.83 o 
   5   4   4      136.55      165.13      6.73 o 
   6   4   4      426.66      504.95     11.62 o 
   7   4   4     2863.50     2822.94     37.04 o 
   8   4   4      305.25      285.01     14.58 o 
   9   4   4        0.05       -0.34      4.94 o 
  10   4   4      392.68      388.20     15.23 o 
  11   4   4        0.83       -6.53      6.53 o 
 -14   5   4       54.54       62.46      9.42 o 
 -13   5   4        9.70        3.82      6.80 o 
 -12   5   4       29.35       21.48      6.31 o 
 -11   5   4       54.63       55.43      6.75 o 
 -10   5   4      227.89      212.18      9.50 o 
  -9   5   4      835.00      815.90     17.94 o 
  -8   5   4      498.94      499.63     11.78 o 
  -7   5   4     1615.75     1455.12     26.14 o 
  -6   5   4     2201.98     2224.68     26.04 o 
  -5   5   4     1075.23     1025.02     13.82 o 
  -4   5   4        1.28        4.88      2.06 o 
  -3   5   4        0.04        5.10      2.90 o 
  -2   5   4      448.52      467.58      9.48 o 
  -1   5   4      132.79      124.61      5.23 o 
   0   5   4      222.67      258.62      8.17 o 
   1   5   4     1136.08     1017.53     17.04 o 
   2   5   4     1021.91     1034.19     17.55 o 
   3   5   4      468.03      457.37     10.32 o 
   4   5   4       52.67       37.86      4.07 o 
   5   5   4      809.31      792.82     13.98 o 
   6   5   4      803.32      848.16     15.16 o 
   7   5   4      539.14      475.84     12.85 o 
   8   5   4       29.43       28.62      5.53 o 
   9   5   4        0.47       10.07      5.59 o 
  10   5   4      166.63      153.49     10.91 o 
  11   5   4       67.46       73.93      9.41 o 
 -14   6   4       43.02       69.68     10.92 o 
 -13   6   4      398.90      390.94     15.70 o 
 -12   6   4       12.69        8.64      5.73 o 
 -11   6   4        0.47        4.57      4.97 o 
 -10   6   4        7.56        2.92      4.38 o 
  -9   6   4      344.01      310.43      9.99 o 
  -8   6   4      177.60      163.38      6.89 o 
  -7   6   4        0.65        3.93      2.99 o 
  -6   6   4     1214.14     1364.59     18.53 o 
  -5   6   4       63.21       46.13      3.66 o 
  -4   6   4     2692.33     2884.57     28.62 o 
  -3   6   4     1590.86     1746.99     22.14 o 
  -2   6   4     3123.35     3109.43     34.48 o 
  -1   6   4      198.96      265.40      8.12 o 
   0   6   4      394.93      405.50      9.95 o 
   1   6   4      731.31      725.33     13.82 o 
   2   6   4     1535.41     1393.65     23.79 o 
   3   6   4       93.75       89.69      5.27 o 
   4   6   4       28.19       40.72      4.20 o 
   5   6   4      179.56      202.78      7.35 o 
   6   6   4      477.29      471.88     11.13 o 
   7   6   4      252.00      261.61      9.94 o 
   8   6   4      185.13      188.92     10.63 o 
   9   6   4      253.76      240.04     11.87 o 
  10   6   4       14.19       11.19      6.41 o 
  11   6   4        1.47       -6.06      6.06 o 
 -14   7   4       34.46       29.02     11.05 o 
 -13   7   4      293.40      292.64     15.74 o 
 -12   7   4       94.38       87.52      9.13 o 
 -11   7   4       58.16       41.55      6.39 o 
 -10   7   4      103.79       99.17      7.31 o 
  -9   7   4      362.18      372.78     10.29 o 
  -8   7   4      292.45      255.90      8.29 o 
  -7   7   4      651.76      767.01     13.41 o 
  -6   7   4      233.40      223.83      6.56 o 
  -5   7   4      465.77      492.67      9.74 o 
  -4   7   4     1039.43      977.01     13.09 o 
  -3   7   4        2.22       -0.25      3.32 o 
  -2   7   4     3316.06     3377.27     36.93 o 
  -1   7   4     1686.87     1831.29     25.11 o 
   0   7   4      104.09      117.66      5.78 o 
   1   7   4      415.12      422.72     10.30 o 
   2   7   4     2234.71     2181.34     29.67 o 
   3   7   4      717.87      734.05     13.28 o 
   4   7   4        0.85        6.70      3.20 o 
   5   7   4       15.58       12.99      3.74 o 
   6   7   4       10.33       17.22      4.42 o 
   7   7   4       24.78       18.41      4.79 o 
   8   7   4        6.68        3.50      4.47 o 
   9   7   4      241.05      300.71     12.96 o 
  10   7   4      412.17      399.77     25.92 o 
  11   7   4       22.45       30.01     10.29 o 
 -14   8   4       58.66       85.90     11.28 o 
 -13   8   4       28.94       38.01      8.82 o 
 -12   8   4       46.72       50.28      8.03 o 
 -11   8   4      148.07      173.07      9.30 o 
 -10   8   4       20.21       18.78      4.88 o 
  -9   8   4       86.98      106.87      6.52 o 
  -8   8   4      231.69      247.61      9.35 o 
  -7   8   4      460.01      465.94     10.25 o 
  -6   8   4      627.36      670.23     11.11 o 
  -5   8   4     1309.00     1473.58     18.91 o 
  -4   8   4      114.27      134.02      4.89 o 
  -3   8   4      372.98      299.52      7.79 o 
  -2   8   4     2081.96     2235.56     29.28 o 
  -1   8   4       11.58        6.30      3.06 o 
   0   8   4     1115.78     1105.26     17.68 o 
   1   8   4        0.18        8.28      3.15 o 
   2   8   4      375.83      377.45      9.91 o 
   3   8   4       68.86       73.03      4.87 o 
   4   8   4     3251.28     3282.59     33.03 o 
   5   8   4       18.91       18.64      3.89 o 
   6   8   4       35.37       51.06      5.15 o 
   7   8   4      401.55      352.65     11.05 o 
   8   8   4       45.39       40.10      5.94 o 
   9   8   4       56.10       70.29      8.16 o 
  10   8   4        0.08       -3.47      5.78 o 
  11   8   4       13.20       14.73      7.84 o 
 -14   9   4        1.38       15.82      8.27 o 
 -13   9   4       97.07       98.82     10.96 o 
 -12   9   4      475.04      437.21     23.03 o 
 -11   9   4        1.56        4.14      5.68 o 
 -10   9   4       29.58       27.91      5.43 o 
  -9   9   4       28.52       36.19      4.82 o 
  -8   9   4       41.40       35.89      4.52 o 
  -7   9   4        0.01       -1.26      2.97 o 
  -6   9   4     2454.43     2651.35     27.79 o 
  -5   9   4      265.21      293.46      7.63 o 
  -4   9   4      641.91      638.89     10.17 o 
  -3   9   4      294.69      262.26     11.54 o 
  -2   9   4       10.29        7.72      3.34 o 
  -1   9   4        6.79        9.15      3.39 o 
   0   9   4      105.05       92.29      4.84 o 
   1   9   4       24.54       16.85      3.23 o 
   2   9   4      422.02      430.64      9.79 o 
   3   9   4      145.18      165.20      5.98 o 
   4   9   4      719.39      698.41     12.34 o 
   5   9   4      626.14      650.09     12.56 o 
   6   9   4      475.57      482.56     11.22 o 
   7   9   4       51.19       67.22      7.64 o 
   8   9   4        1.08       -0.72      5.07 o 
   9   9   4        7.80        3.74      5.71 o 
  10   9   4      101.37      103.37     10.50 o 
  11   9   4        2.87       -2.50      7.02 o 
 -14  10   4       21.21       37.86      9.28 o 
 -13  10   4        9.81       15.26      7.50 o 
 -12  10   4        0.02        3.73      6.62 o 
 -11  10   4        0.08        6.24      6.16 o 
 -10  10   4      391.69      350.40     10.65 o 
  -9  10   4       67.33      108.75      6.44 o 
  -8  10   4        6.75       15.64      3.85 o 
  -7  10   4       64.86       62.42      4.37 o 
  -6  10   4      214.50      222.09      6.16 o 
  -5  10   4      398.13      349.42      8.15 o 
  -4  10   4      774.67      805.63     12.56 o 
  -3  10   4     1623.95     1739.90     24.45 o 
  -2  10   4     9329.65     9351.75    100.35 o 
  -1  10   4       31.11       26.92      3.82 o 
   0  10   4       16.19       11.60      3.06 o 
   1  10   4      111.39      101.33      5.01 o 
   2  10   4       49.79       57.23      4.38 o 
   3  10   4     1263.30     1252.12     16.98 o 
   4  10   4      448.09      475.52     10.09 o 
   5  10   4        2.23        5.20      3.57 o 
   6  10   4      489.03      494.04     11.38 o 
   7  10   4     1631.87     1653.08     25.79 o 
   8  10   4        1.07        4.17      5.15 o 
   9  10   4       25.80       18.35      6.73 o 
  10  10   4       40.52       37.04      8.51 o 
  11  10   4      144.24      195.94     13.65 o 
 -14  11   4        1.80        7.26      7.90 o 
 -13  11   4        6.80        3.37      7.02 o 
 -12  11   4        7.43        3.63      6.63 o 
 -11  11   4      113.38      116.93     10.09 o 
 -10  11   4       16.56       23.01      6.16 o 
  -9  11   4       40.14       38.12      5.16 o 
  -8  11   4      296.08      283.01      9.53 o 
  -7  11   4      426.46      408.35      8.97 o 
  -6  11   4      634.35      677.63     11.15 o 
  -5  11   4      443.11      442.56      9.24 o 
  -4  11   4       17.22       43.80      3.41 o 
  -3  11   4      524.74      601.29     12.21 o 
  -2  11   4       99.40       99.36      9.18 o 
  -1  11   4      437.30      473.15      9.70 o 
   0  11   4       10.14        8.72      4.31 o 
   1  11   4     3133.48     3165.37     32.79 o 
   2  11   4      343.00      298.54      7.51 o 
   3  11   4      152.85      145.05      5.19 o 
   4  11   4     2948.61     3124.29     35.87 o 
   5  11   4      204.41      227.77      7.72 o 
   6  11   4      123.87      124.14      6.48 o 
   7  11   4       34.60       43.89      7.17 o 
   8  11   4       80.20       67.06      8.30 o 
   9  11   4      167.93      190.70     11.99 o 
  10  11   4       57.68       56.70      8.95 o 
  11  11   4       89.94       77.10     10.28 o 
 -13  12   4        0.03       -3.32      6.96 o 
 -12  12   4       26.15       36.29      8.18 o 
 -11  12   4       82.35       90.15      9.63 o 
 -10  12   4        0.69        0.42      5.00 o 
  -9  12   4        3.61       -2.71      4.00 o 
  -8  12   4       23.06       29.72      4.34 o 
  -7  12   4      184.17      160.48      6.01 o 
  -6  12   4      588.91      586.80     10.33 o 
  -5  12   4       12.67       12.36      3.20 o 
  -4  12   4       12.76        4.42      2.21 o 
  -3  12   4     1574.53     1599.07     23.04 o 
  -2  12   4        3.68       26.24      3.94 o 
  -1  12   4      130.21      112.91      5.21 o 
   0  12   4      560.27      557.68     10.68 o 
   1  12   4      105.12      107.91      4.75 o 
   2  12   4       43.17       60.66      4.11 o 
   3  12   4       24.37       30.78      3.61 o 
   4  12   4      104.63       85.83      5.53 o 
   5  12   4      474.32      514.83     11.77 o 
   6  12   4        0.05        5.24      6.47 o 
   7  12   4       71.68       64.10      6.95 o 
   8  12   4      175.51      162.76     10.56 o 
   9  12   4       67.68       56.34      8.56 o 
  10  12   4       13.10       15.94      7.18 o 
  11  12   4       49.65       51.66      9.36 o 
 -13  13   4        7.73       19.08      7.81 o 
 -12  13   4       65.41       55.03      8.83 o 
 -11  13   4       52.09       52.85      8.20 o 
 -10  13   4      216.53      199.87     10.19 o 
  -9  13   4       42.48       51.11      6.33 o 
  -8  13   4        5.09        9.81      3.56 o 
  -7  13   4        1.23        3.41      2.90 o 
  -6  13   4       25.97       42.20      3.76 o 
  -5  13   4      855.23      825.08     20.69 o 
  -4  13   4      222.63      218.08      6.61 o 
  -3  13   4        0.83       -2.16      2.96 o 
  -2  13   4     3401.20     3346.70     40.74 o 
  -1  13   4      402.57      418.40      9.18 o 
   0  13   4       13.04       23.03      7.03 o 
   1  13   4      271.10      309.10      7.39 o 
   2  13   4       75.84       90.02      4.61 o 
   3  13   4     1302.12     1368.34     16.62 o 
   4  13   4       26.35       23.54      4.84 o 
   5  13   4      100.50       93.18      5.82 o 
   6  13   4      369.30      335.44     11.26 o 
   7  13   4        0.73       -2.70      4.52 o 
   8  13   4        0.00        5.56      5.61 o 
   9  13   4       65.12       76.74     10.74 o 
  10  13   4      120.08      103.90     10.34 o 
  11  13   4      261.93      258.69     23.09 o 
 -13  14   4       28.98       26.03      8.04 o 
 -12  14   4        4.16       -1.73      8.64 o 
 -11  14   4      279.31      299.01     26.64 o 
 -10  14   4      199.47      163.43      9.52 o 
  -9  14   4       84.55       78.47      7.11 o 
  -8  14   4      250.41      236.98     10.34 o 
  -7  14   4       39.40       31.38      4.42 o 
  -6  14   4        4.10        2.85      3.01 o 
  -5  14   4       20.32       20.11      3.29 o 
  -4  14   4     1603.16     1750.67     19.68 o 
  -3  14   4      202.01      212.34      7.57 o 
  -2  14   4       29.69       20.84      3.48 o 
  -1  14   4      304.58      355.00      8.48 o 
   0  14   4      549.95      526.53     13.36 o 
   1  14   4      335.81      318.04      7.50 o 
   2  14   4      304.34      305.68      7.46 o 
   3  14   4      113.85      130.83      5.14 o 
   4  14   4      753.85      686.96     16.25 o 
   5  14   4        0.77        2.68      3.73 o 
   6  14   4       99.48      109.17      8.61 o 
   7  14   4       25.00       43.41      6.28 o 
   8  14   4       13.61       17.78      7.29 o 
   9  14   4      107.66      121.50     11.68 o 
  10  14   4        3.09        0.95      7.48 o 
 -13  15   4        0.93        5.67      7.05 o 
 -12  15   4        2.14        1.99      6.71 o 
 -11  15   4     1335.53     1365.40     29.30 o 
 -10  15   4      478.16      398.16     13.49 o 
  -9  15   4        1.12        1.67      4.73 o 
  -8  15   4      252.78      247.01      9.88 o 
  -7  15   4       54.86       28.66      4.31 o 
  -6  15   4      119.17      141.62      6.37 o 
  -5  15   4     1957.55     2011.97     23.55 o 
  -4  15   4      353.63      407.80      8.12 o 
  -3  15   4     3289.30     3302.34     40.55 o 
  -2  15   4      475.42      481.97     10.03 o 
  -1  15   4     1081.54     1083.27     18.05 o 
   0  15   4     1100.55     1104.19     14.93 o 
   1  15   4       37.77       51.48      5.07 o 
   2  15   4      322.22      306.76      8.35 o 
   3  15   4      139.98      137.40      5.46 o 
   4  15   4       32.13       32.64      4.21 o 
   5  15   4      481.84      519.35     15.35 o 
   6  15   4      199.67      147.14      7.98 o 
   7  15   4      169.20      147.80      8.57 o 
   8  15   4       73.32       44.24      7.17 o 
   9  15   4        0.00       -5.48      5.48 o 
  10  15   4       70.79       80.78      9.22 o 
 -13  16   4       14.29       19.57      7.80 o 
 -12  16   4        2.33        6.56      6.67 o 
 -11  16   4      229.77      273.73     12.34 o 
 -10  16   4      437.06      384.13     13.21 o 
  -9  16   4     1066.57      946.03     19.69 o 
  -8  16   4        3.86        7.80      5.80 o 
  -7  16   4       83.55       87.84      6.70 o 
  -6  16   4      513.48      454.43     10.54 o 
  -5  16   4      880.06      894.53     14.96 o 
  -4  16   4      230.92      193.19      5.80 o 
  -3  16   4      424.96      401.60      8.95 o 
  -2  16   4      360.92      330.86      8.44 o 
  -1  16   4     1925.88     2070.29     28.02 o 
   0  16   4      119.79      117.08      4.91 o 
   1  16   4      381.44      436.77     13.96 o 
   2  16   4     1412.79     1285.94     18.38 o 
   3  16   4      664.06      706.63     11.67 o 
   4  16   4      394.15      409.39     13.41 o 
   5  16   4      674.85      682.67     14.90 o 
   6  16   4       53.30       42.63      5.56 o 
   7  16   4        0.52       -2.00      6.58 o 
   8  16   4       35.50       50.92      8.29 o 
   9  16   4       13.15       17.33      6.31 o 
  10  16   4       64.36       72.67     14.56 o 
 -13  17   4       74.66       72.12     14.08 o 
 -12  17   4        0.38       -2.68      6.20 o 
 -11  17   4     1008.61      931.72     20.99 o 
 -10  17   4        0.02       -0.66      5.17 o 
  -9  17   4      134.16      138.44      8.32 o 
  -8  17   4      261.74      289.74     10.42 o 
  -7  17   4      250.07      285.32      9.94 o 
  -6  17   4       88.77       80.71      5.51 o 
  -5  17   4      421.40      421.64      9.88 o 
  -4  17   4       60.54       70.07      4.47 o 
  -3  17   4       46.57       38.90      3.86 o 
  -2  17   4      235.74      227.92      7.15 o 
  -1  17   4      949.48     1024.90     15.61 o 
   0  17   4      237.73      253.49      6.79 o 
   1  17   4      537.79      634.79     13.35 o 
   2  17   4      204.80      250.17      6.67 o 
   3  17   4      174.76      166.22      6.32 o 
   4  17   4        3.57       18.16      4.08 o 
   5  17   4      345.58      324.91      9.94 o 
   6  17   4        0.47        2.58      4.46 o 
   7  17   4       86.89       79.00      6.78 o 
   8  17   4      106.44      105.11     10.31 o 
   9  17   4        2.36        2.48      7.19 o 
  10  17   4      210.42      192.66     16.16 o 
 -12  18   4       16.88       17.46      9.72 o 
 -11  18   4      132.68      180.94     14.36 o 
 -10  18   4        0.22       -3.80      4.94 o 
  -9  18   4       58.74       47.46      6.09 o 
  -8  18   4      974.03      994.77     19.09 o 
  -7  18   4       23.98       32.98      4.99 o 
  -6  18   4       19.18       15.39      4.44 o 
  -5  18   4      584.69      573.34     11.52 o 
  -4  18   4      787.78      751.98     13.55 o 
  -3  18   4      211.13      150.38      6.54 o 
  -2  18   4      131.21      114.80      5.99 o 
  -1  18   4      908.09      900.22     15.32 o 
   0  18   4        2.89       10.73      2.77 o 
   1  18   4       46.60       46.06      3.66 o 
   2  18   4      319.16      302.68      7.54 o 
   3  18   4        0.00        2.11      3.52 o 
   4  18   4      183.36      172.24     10.43 o 
   5  18   4      148.05      174.65      7.17 o 
   6  18   4      197.46      174.67     10.60 o 
   7  18   4      489.40      457.35     17.69 o 
   8  18   4        0.18       10.23      6.77 o 
   9  18   4        0.86       13.80      8.02 o 
  10  18   4        0.53        8.22      8.74 o 
 -12  19   4      128.25      100.87     13.28 o 
 -11  19   4       71.08       63.44      9.68 o 
 -10  19   4      294.07      340.54     11.87 o 
  -9  19   4       17.35       10.05      8.18 o 
  -8  19   4       10.65        5.89      4.94 o 
  -7  19   4       23.13       20.87      4.62 o 
  -6  19   4      289.92      282.15      9.38 o 
  -5  19   4      974.24      988.08     17.54 o 
  -4  19   4        0.39        0.43      2.98 o 
  -3  19   4      618.67      660.17     13.20 o 
  -2  19   4      396.04      435.82     10.55 o 
  -1  19   4       49.91       56.27      4.38 o 
   0  19   4       54.42       44.27      4.13 o 
   1  19   4     1374.64     1336.06     18.54 o 
   2  19   4       88.90       80.59      4.89 o 
   3  19   4     1506.19     1553.57     30.01 o 
   4  19   4     1020.54      903.42     23.73 o 
   5  19   4      562.63      578.15     17.02 o 
   6  19   4        1.63       11.00      6.06 o 
   7  19   4       51.52       41.13      7.74 o 
   8  19   4       20.27       28.79      7.60 o 
   9  19   4        3.61       -0.48      7.30 o 
 -12  20   4       24.46       25.70     10.12 o 
 -11  20   4       40.26       50.47     16.63 o 
 -10  20   4        1.42        3.15      6.80 o 
  -9  20   4      116.91       79.36      9.10 o 
  -8  20   4        0.56        2.69      4.01 o 
  -7  20   4       30.85       42.23      7.66 o 
  -6  20   4        2.95        4.23      3.86 o 
  -5  20   4      725.79      749.98     14.94 o 
  -4  20   4      307.52      270.81      8.22 o 
  -3  20   4        4.60        1.91      3.10 o 
  -2  20   4      100.09      120.86      6.15 o 
  -1  20   4      678.82      650.78     13.11 o 
   0  20   4       30.73       33.25      3.81 o 
   1  20   4      405.96      360.88     12.57 o 
   2  20   4      102.61      121.83      7.94 o 
   3  20   4       62.93       63.12      6.79 o 
   4  20   4       44.90       61.50      6.97 o 
   5  20   4     1640.67     1578.34     30.21 o 
   6  20   4      249.37      276.29     12.85 o 
   7  20   4       61.04       35.04      7.40 o 
   8  20   4       60.17       47.70      8.52 o 
   9  20   4        1.80        7.75      7.69 o 
 -12  21   4        3.13       -4.64      8.08 o 
 -11  21   4        5.20       14.40      7.44 o 
 -10  21   4        0.03       12.50      6.75 o 
  -9  21   4       90.09       81.03      9.01 o 
  -8  21   4      162.43      152.71     13.10 o 
  -7  21   4      770.25      787.58     18.41 o 
  -6  21   4       97.89       94.02      5.79 o 
  -5  21   4       12.12       22.90      4.30 o 
  -4  21   4      296.23      272.15      8.25 o 
  -3  21   4     2197.81     2210.04     29.78 o 
  -2  21   4        0.16       -1.28      3.36 o 
  -1  21   4      699.65      673.36     13.42 o 
   0  21   4       94.16       78.13      5.79 o 
   1  21   4      367.02      398.19     10.41 o 
   2  21   4      323.75      308.24     14.43 o 
   3  21   4     1076.50     1097.05     28.45 o 
   4  21   4      325.12      269.98     11.54 o 
   5  21   4        3.64       20.31      5.97 o 
   6  21   4       72.63       78.26     12.27 o 
   7  21   4      408.37      409.65     15.97 o 
   8  21   4       54.80       54.29      8.75 o 
   9  21   4       47.91       36.98     10.34 o 
 -11  22   4        5.11        9.50      9.23 o 
 -10  22   4        0.29        3.92      6.39 o 
  -9  22   4      224.48      210.51     12.22 o 
  -8  22   4      345.13      373.99     14.81 o 
  -7  22   4       23.66       38.19      6.90 o 
  -6  22   4      828.60      703.01     19.83 o 
  -5  22   4     3733.75     3886.96     43.62 o 
  -4  22   4       97.90      118.57      6.48 o 
  -3  22   4      151.61      161.11     13.10 o 
  -2  22   4       74.79       81.22      6.01 o 
  -1  22   4        1.24        0.12      5.23 o 
   0  22   4      548.62      548.85     12.91 o 
   1  22   4      817.40      791.38     21.79 o 
   2  22   4       44.86       33.72      7.87 o 
   3  22   4      110.96      105.81     10.69 o 
   4  22   4       55.66       48.47      6.52 o 
   5  22   4      282.40      302.67     24.21 o 
   6  22   4        6.65        3.86      5.78 o 
   7  22   4        0.52       -5.69      5.69 o 
   8  22   4      132.94      155.77     11.85 o 
   9  22   4       28.32       31.38     13.02 o 
 -11  23   4       51.00       74.41     13.26 o 
 -10  23   4       82.78       92.97     10.05 o 
  -9  23   4       40.15       21.84      7.93 o 
  -8  23   4      540.27      545.83     17.49 o 
  -7  23   4        0.60       11.00      5.89 o 
  -6  23   4       81.27       72.48      7.67 o 
  -5  23   4       76.27       93.99      8.38 o 
  -4  23   4      755.42      681.85     13.71 o 
  -3  23   4      303.34      313.98     10.16 o 
  -2  23   4       53.83       62.08      7.81 o 
  -1  23   4      213.51      199.53      9.48 o 
   0  23   4       93.40      114.95      9.57 o 
   1  23   4      498.13      451.00     18.85 o 
   2  23   4      908.22      903.17     24.87 o 
   3  23   4       89.38      112.06     12.86 o 
   4  23   4       19.23        9.91      6.12 o 
   5  23   4      644.46      739.18     19.61 o 
   6  23   4       43.74       55.77      8.42 o 
   7  23   4        0.06       -3.73      5.87 o 
   8  23   4        0.01        0.24      6.29 o 
 -11  24   4        0.06       10.78      9.95 o 
 -10  24   4       34.19       57.29      8.71 o 
  -9  24   4      296.99      329.47     19.20 o 
  -8  24   4      257.37      282.71     14.97 o 
  -7  24   4      147.69      142.38     17.44 o 
  -6  24   4       67.72       78.79     12.62 o 
  -5  24   4     1345.26     1415.92     23.85 o 
  -4  24   4        0.29       -3.79      3.79 o 
  -3  24   4      111.20       92.99      6.27 o 
  -2  24   4      201.83      218.60     10.16 o 
  -1  24   4      293.77      276.30     15.68 o 
   0  24   4      154.11      171.37     12.64 o 
   1  24   4      268.01      282.88     21.09 o 
   2  24   4      211.82      191.42     12.59 o 
   3  24   4      411.41      435.65     18.10 o 
   4  24   4       22.00       43.09      6.42 o 
   5  24   4      407.96      413.31     14.68 o 
   6  24   4        5.17        9.83     10.70 o 
   7  24   4      165.11      166.10     11.32 o 
   8  24   4        1.29       -5.90      5.90 o 
 -10  25   4       14.11       23.57      7.74 o 
  -9  25   4        9.37        8.82      6.38 o 
  -8  25   4        0.02       -4.31      5.49 o 
  -7  25   4      397.42      426.37     14.94 o 
  -6  25   4      497.28      497.35     17.40 o 
  -5  25   4      986.75     1021.12     21.63 o 
  -4  25   4        1.11        1.88      5.41 o 
  -3  25   4      203.66      194.64      9.80 o 
  -2  25   4      260.21      279.85     18.55 o 
  -1  25   4       36.70       27.87      5.16 o 
   0  25   4      862.98      823.59     26.21 o 
   1  25   4      668.57      717.12     25.51 o 
   2  25   4      333.25      283.56     39.31 o 
   3  25   4       69.41       88.68     10.49 o 
   4  25   4       61.78       66.36     10.41 o 
   5  25   4       27.33       16.03      6.01 o 
   6  25   4      182.99      201.17     13.54 o 
   7  25   4        8.72       26.43      7.15 o 
   8  25   4       11.76       19.16      7.98 o 
 -10  26   4       40.01       31.33      9.10 o 
  -9  26   4      305.35      347.67     15.39 o 
  -8  26   4      227.02      226.40     17.25 o 
  -7  26   4        0.85        0.21      5.89 o 
  -6  26   4       20.15       15.90      5.93 o 
  -5  26   4     2568.81     2562.14     39.99 o 
  -4  26   4        5.21        0.28      5.39 o 
  -3  26   4        2.78       -1.81      3.34 o 
  -2  26   4      165.59      172.55      8.60 o 
  -1  26   4      229.73      217.81      8.90 o 
   0  26   4      367.40      348.06     20.75 o 
   1  26   4       23.73       15.04      7.80 o 
   2  26   4      342.58      388.36     19.86 o 
   3  26   4        3.87       -9.49      9.49 o 
   4  26   4       20.42       -2.06      7.22 o 
   5  26   4      442.85      479.72     16.84 o 
   6  26   4        3.11       -5.32      5.32 o 
   7  26   4        4.19        3.66      6.23 o 
 -10  27   4       31.29       42.60     15.68 o 
  -9  27   4        7.28        7.20      7.99 o 
  -8  27   4       12.98        3.03      6.62 o 
  -7  27   4       11.09       10.09      6.65 o 
  -6  27   4      134.69      132.62      9.05 o 
  -5  27   4      713.35      706.51     17.73 o 
  -4  27   4      156.57      137.48      9.58 o 
  -3  27   4       49.57       32.30      6.18 o 
  -2  27   4       29.26       31.75      4.52 o 
  -1  27   4      210.70      214.94     14.64 o 
   0  27   4       65.85       61.20      9.34 o 
   1  27   4        0.13       -0.97      6.96 o 
   2  27   4        7.56        8.70      7.45 o 
   3  27   4      310.92      366.25     20.16 o 
   4  27   4        0.64       -4.31     16.09 o 
   5  27   4      452.03      457.17     17.03 o 
   6  27   4       39.59       38.06     10.08 o 
   7  27   4        5.33        0.92      6.30 o 
  -9  28   4        8.11        9.69      7.19 o 
  -8  28   4       36.31       59.26      8.93 o 
  -7  28   4       13.83       19.04      7.03 o 
  -6  28   4       13.60       14.59      5.93 o 
  -5  28   4      260.77      298.03     26.75 o 
  -4  28   4       31.45       33.62      8.49 o 
  -3  28   4        0.01        3.96      5.21 o 
  -2  28   4      252.63      261.76      8.71 o 
  -1  28   4       15.01        1.63      7.38 o 
   0  28   4        0.11       -1.48      6.15 o 
   1  28   4      146.31      150.16     12.96 o 
   2  28   4       63.85       67.47     10.92 o 
   3  28   4       44.51       35.96     10.23 o 
   4  28   4       26.72       25.16     12.17 o 
   5  28   4       10.32       29.49      6.92 o 
   6  28   4       22.49       12.47      6.81 o 
  -9  29   4       17.61       26.12      8.17 o 
  -8  29   4      191.45      222.26     14.17 o 
  -7  29   4      196.12      200.92     12.51 o 
  -6  29   4      453.67      444.38     14.53 o 
  -5  29   4        9.72       12.70      7.19 o 
  -4  29   4      143.68      163.41     10.43 o 
  -3  29   4       69.87       64.21      7.18 o 
  -2  29   4       56.82       54.70      9.13 o 
  -1  29   4      123.02       81.66      8.93 o 
   0  29   4        1.23        6.81      6.62 o 
   1  29   4        9.55       11.55      7.32 o 
   2  29   4      246.81      205.16     15.60 o 
   3  29   4        0.56        3.18      8.01 o 
   4  29   4        2.17       -4.32     24.79 o 
   5  29   4      311.19      352.63     23.10 o 
   6  29   4        1.30       -0.36      6.11 o 
  -8  30   4       35.79       16.26      7.67 o 
  -7  30   4        1.73       -0.04      6.77 o 
  -6  30   4       79.43       84.29      8.20 o 
  -5  30   4        8.92        4.44      5.87 o 
  -4  30   4        3.19        4.23      5.64 o 
  -3  30   4       41.34       36.08      7.11 o 
  -2  30   4        6.58        2.04      6.95 o 
  -1  30   4       50.42       59.80     15.47 o 
   0  30   4       13.62        4.49      6.68 o 
   1  30   4      235.80      257.81     16.01 o 
   2  30   4        2.87       12.96      8.46 o 
   3  30   4       25.82       39.21     10.61 o 
   4  30   4        2.44        1.04      8.83 o 
   5  30   4        5.41        2.67      9.59 o 
  -8  31   4       78.46       90.34     10.26 o 
  -7  31   4       50.75       41.77      7.39 o 
  -6  31   4       35.40       45.62      7.22 o 
  -5  31   4        1.16       -3.33      5.55 o 
  -4  31   4        1.44       14.65      6.05 o 
  -3  31   4        0.52        5.69      7.00 o 
  -2  31   4       17.79       19.34      7.81 o 
  -1  31   4       60.85       55.88     16.25 o 
   0  31   4       45.29       58.63      8.94 o 
   1  31   4       82.10       68.97     10.33 o 
   2  31   4       45.28       32.66      9.79 o 
   3  31   4        2.57       11.16      8.86 o 
   4  31   4       27.19       13.19     10.03 o 
   5  31   4        6.67       16.38     10.65 o 
  -7  32   4       18.58       21.54      6.72 o 
  -6  32   4       30.93       28.77     12.48 o 
  -5  32   4       53.51       53.58      8.08 o 
  -4  32   4      134.86      114.29     13.74 o 
  -3  32   4       22.72       26.27     10.35 o 
  -2  32   4       17.88        2.20      7.00 o 
  -1  32   4        4.48        1.39      6.58 o 
   0  32   4       43.06       82.74     15.34 o 
   1  32   4       26.22       12.53      7.72 o 
   2  32   4        4.91       -0.97      7.69 o 
   3  32   4       22.98       32.46     10.15 o 
   4  32   4        0.80       11.67      9.39 o 
  -6  33   4       27.12       35.84      7.95 o 
  -5  33   4       79.99       68.51     13.02 o 
  -4  33   4        5.12       12.81      9.82 o 
  -3  33   4        6.17        4.56      7.54 o 
  -2  33   4        0.30       -6.40      6.54 o 
  -1  33   4        5.06       11.34      7.17 o 
   0  33   4        0.07       -8.66     10.89 o 
   1  33   4       34.80       28.94      8.83 o 
   2  33   4       27.78       57.30     10.88 o 
   3  33   4       53.82       50.58     13.08 o 
  -5  34   4      108.94      131.15     10.35 o 
  -4  34   4        1.63       -6.91      6.91 o 
  -3  34   4       22.79       29.41      8.56 o 
  -2  34   4       39.93       52.11     18.89 o 
  -1  34   4       38.55       31.25     16.46 o 
   0  34   4        0.24        6.27     12.21 o 
   1  34   4       13.75       26.81     15.26 o 
   2  34   4        0.22       -4.41      7.98 o 
  -4  35   4      112.54      114.12     12.66 o 
  -3  35   4        2.18        7.09      8.00 o 
  -2  35   4        7.28       11.82      8.21 o 
  -1  35   4        6.62       23.67     10.02 o 
   0  35   4       14.71       15.78      8.32 o 
   1  35   4       44.08       42.24     15.92 o 
 -14   1   5        1.85        6.57      6.65 o 
 -13   1   5        1.00        3.89      6.13 o 
 -12   1   5      676.63      682.14     17.72 o 
 -11   1   5     1264.53     1314.67     24.16 o 
 -10   1   5     5722.78     5834.69     66.48 o 
  -9   1   5      220.10      197.68      9.16 o 
  -8   1   5        1.24        5.11      3.27 o 
  -7   1   5      862.69      789.06     13.00 o 
  -6   1   5       26.16       36.97      3.45 o 
  -5   1   5       73.46       81.06      4.57 o 
  -4   1   5       42.48       28.10      3.74 o 
  -3   1   5    10159.59     9661.28     95.53 o 
  -2   1   5        7.09        7.48      3.36 o 
  -1   1   5        9.89       11.27      3.55 o 
   0   1   5     2164.45     2147.87     29.34 o 
   1   1   5      562.07      604.08     12.42 o 
   2   1   5        6.60        7.24      3.67 o 
   3   1   5      254.84      284.75      9.93 o 
   4   1   5      586.48      511.94     10.52 o 
   5   1   5      475.33      517.24     12.94 o 
   6   1   5       86.20       72.46      8.56 o 
   7   1   5       23.25       15.85      5.29 o 
   8   1   5      159.10      142.62      9.17 o 
   9   1   5      316.42      281.34     12.11 o 
  10   1   5      317.92      359.66     15.92 o 
  11   1   5      134.98      130.24     12.98 o 
 -14   2   5       18.31       13.43     11.41 o 
 -13   2   5       54.63       41.34      7.58 o 
 -12   2   5      438.19      493.03     17.51 o 
 -11   2   5      203.58      229.27     13.62 o 
 -10   2   5      105.65      114.42      8.48 o 
  -9   2   5      178.31      128.55      7.93 o 
  -8   2   5       50.75       47.73      5.02 o 
  -7   2   5      416.76      453.24      9.17 o 
  -6   2   5      666.95      673.95     10.36 o 
  -5   2   5     1859.99     1810.80     21.06 o 
  -4   2   5       26.87       23.17      4.69 o 
  -3   2   5     1291.86     1249.13     18.61 o 
  -2   2   5     2206.68     2214.36     27.64 o 
  -1   2   5      315.90      305.08     10.35 o 
   0   2   5     5613.43     5382.91     56.83 o 
   1   2   5     1467.93     1582.02     22.06 o 
   2   2   5      855.11      819.49     14.76 o 
   3   2   5      668.30      713.08     14.01 o 
   4   2   5        9.82        7.98      3.45 o 
   5   2   5      357.15      378.86     14.16 o 
   6   2   5        4.75        7.06      4.54 o 
   7   2   5        2.53        0.04      6.37 o 
   8   2   5       19.41       17.04      5.58 o 
   9   2   5      306.80      274.50     15.15 o 
  10   2   5      364.14      378.44     14.43 o 
  11   2   5        6.03       -0.26      7.34 o 
 -14   3   5      144.55      164.90     12.65 o 
 -13   3   5       82.96       67.45      8.38 o 
 -12   3   5      155.00      167.17     10.20 o 
 -11   3   5      393.18      394.46     15.00 o 
 -10   3   5     1973.47     1938.61     29.62 o 
  -9   3   5       49.31       59.73      6.29 o 
  -8   3   5      203.18      227.11      8.19 o 
  -7   3   5       37.11       41.99      3.92 o 
  -6   3   5      304.80      346.61      7.39 o 
  -5   3   5        5.19        3.38      2.66 o 
  -4   3   5     1842.38     1877.35     25.86 o 
  -3   3   5      325.18      348.59      9.98 o 
  -2   3   5     2630.63     2720.84     32.30 o 
  -1   3   5        3.75        4.82      4.01 o 
   0   3   5     5875.00     5779.54     60.44 o 
   1   3   5        0.24        3.63      3.40 o 
   2   3   5     1195.65     1095.80     17.54 o 
   3   3   5      176.32      180.98      8.42 o 
   4   3   5       19.72       25.82      4.69 o 
   5   3   5      428.37      378.21     10.40 o 
   6   3   5      572.31      571.92     14.29 o 
   7   3   5      105.26      123.25      8.21 o 
   8   3   5      207.63      197.06     10.15 o 
   9   3   5      121.68      105.21      8.86 o 
  10   3   5      736.67      781.77     21.58 o 
  11   3   5        4.57       10.69      7.61 o 
 -14   4   5       41.17       59.69      9.50 o 
 -13   4   5      209.20      204.32     11.60 o 
 -12   4   5      172.79      166.09     11.69 o 
 -11   4   5      290.29      273.54     11.41 o 
 -10   4   5     2305.64     2342.57     33.61 o 
  -9   4   5       12.73       19.28      4.72 o 
  -8   4   5       11.63        6.25      4.05 o 
  -7   4   5      620.21      632.70     11.76 o 
  -6   4   5      333.07      382.38      7.77 o 
  -5   4   5       44.06       41.61      3.62 o 
  -4   4   5       10.06       10.23      3.44 o 
  -3   4   5     1064.13     1039.76     16.47 o 
  -2   4   5      559.03      599.11     11.85 o 
  -1   4   5     2263.93     2354.36     28.91 o 
   0   4   5     2216.46     2308.58     28.62 o 
   1   4   5      438.82      371.96      9.68 o 
   2   4   5        0.96        3.33      2.90 o 
   3   4   5      697.59      691.49     15.42 o 
   4   4   5      821.79      781.58     15.34 o 
   5   4   5        2.94        4.46      3.92 o 
   6   4   5       83.78       71.18      6.61 o 
   7   4   5       26.80       24.10      5.56 o 
   8   4   5      202.29      206.37     10.30 o 
   9   4   5       12.52       13.83      5.94 o 
  10   4   5       93.67      122.84     15.09 o 
  11   4   5       97.79      107.79     10.95 o 
 -14   5   5        0.03       -6.98      6.98 o 
 -13   5   5       90.42      118.67     10.78 o 
 -12   5   5       60.73       56.89      7.54 o 
 -11   5   5      104.11       98.06      8.26 o 
 -10   5   5      206.79      198.56      9.60 o 
  -9   5   5      626.83      640.25     13.72 o 
  -8   5   5        2.56       -2.52      4.20 o 
  -7   5   5        8.03       10.26      4.33 o 
  -6   5   5      315.03      307.73     10.40 o 
  -5   5   5      756.54      714.23     10.97 o 
  -4   5   5       41.22       61.17      4.34 o 
  -3   5   5      338.49      290.98      8.51 o 
  -2   5   5     1415.42     1571.13     21.51 o 
  -1   5   5     1359.53     1399.32     19.90 o 
   0   5   5      794.58      803.81     14.11 o 
   1   5   5      213.33      235.35     17.36 o 
   2   5   5     1131.19     1180.74     20.60 o 
   3   5   5     1100.17     1107.66     20.28 o 
   4   5   5      386.35      395.08     10.93 o 
   5   5   5      443.81      434.96     16.06 o 
   6   5   5       41.82       32.65      5.62 o 
   7   5   5       13.44       18.50      5.64 o 
   8   5   5       68.13       82.55      7.67 o 
   9   5   5      154.36      115.32      9.73 o 
  10   5   5      307.05      336.19     15.05 o 
  11   5   5        9.96       10.46      8.46 o 
 -14   6   5       38.09       49.30     12.30 o 
 -13   6   5      105.84      124.09     12.12 o 
 -12   6   5       17.55       22.86      6.58 o 
 -11   6   5      522.61      505.40     14.56 o 
 -10   6   5      204.91      192.90      9.56 o 
  -9   6   5      128.98      149.72      7.56 o 
  -8   6   5       16.49        4.20      3.78 o 
  -7   6   5      439.83      409.68      9.44 o 
  -6   6   5       20.26       22.85      3.60 o 
  -5   6   5      758.80      689.69     11.63 o 
  -4   6   5      259.91      301.09      7.92 o 
  -3   6   5     1573.08     1556.31     21.56 o 
  -2   6   5      907.46      859.87     14.58 o 
  -1   6   5      762.27      736.98     13.33 o 
   0   6   5      764.33      825.30     15.91 o 
   1   6   5      508.52      534.36     12.85 o 
   2   6   5      261.93      333.10     10.62 o 
   3   6   5       14.55       18.31      4.51 o 
   4   6   5      166.24      175.54      8.85 o 
   5   6   5       77.76       87.89      6.05 o 
   6   6   5      682.74      608.42     17.83 o 
   7   6   5       20.71       21.84      5.38 o 
   8   6   5      110.62      108.00      8.30 o 
   9   6   5      128.60      123.80     10.14 o 
  10   6   5      138.69      174.59     11.78 o 
 -14   7   5      168.92      202.53     15.79 o 
 -13   7   5        1.10        1.20      7.33 o 
 -12   7   5        2.34       -2.20      5.92 o 
 -11   7   5        0.71        5.31      5.33 o 
 -10   7   5       99.52      102.02      7.76 o 
  -9   7   5       55.75       46.67      5.46 o 
  -8   7   5       82.49       81.28      5.38 o 
  -7   7   5      298.70      308.10      8.27 o 
  -6   7   5      992.56     1131.17     16.08 o 
  -5   7   5       57.00       61.98      4.32 o 
  -4   7   5        2.65       14.13      3.28 o 
  -3   7   5      526.22      563.34     13.55 o 
  -2   7   5     2345.68     2131.31     26.81 o 
  -1   7   5      330.46      355.37     10.14 o 
   0   7   5     3889.03     3822.63     47.18 o 
   1   7   5     1083.62      916.35     17.32 o 
   2   7   5      144.14      143.50      7.43 o 
   3   7   5      669.29      672.24     15.32 o 
   4   7   5      437.92      430.43     11.41 o 
   5   7   5      275.03      287.87      9.91 o 
   6   7   5       44.30       30.96      5.35 o 
   7   7   5      218.15      209.87      9.64 o 
   8   7   5        2.47        0.16      5.44 o 
   9   7   5       15.60       19.43      8.46 o 
  10   7   5       11.16       19.81      8.19 o 
 -14   8   5       37.59       44.63      9.94 o 
 -13   8   5      320.61      318.69     16.35 o 
 -12   8   5        6.28        7.29      6.80 o 
 -11   8   5       30.43       32.07      7.88 o 
 -10   8   5      542.97      511.09     14.05 o 
  -9   8   5       21.24       24.26      4.80 o 
  -8   8   5       89.55       93.99      6.58 o 
  -7   8   5       13.61       16.04      3.57 o 
  -6   8   5       53.27       67.44      4.70 o 
  -5   8   5        4.70        5.07      2.93 o 
  -4   8   5     1214.64     1150.87     17.87 o 
  -3   8   5      539.13      574.30     11.69 o 
  -2   8   5      689.70      688.79     14.24 o 
  -1   8   5        3.80        1.04      3.34 o 
   0   8   5      216.21      247.70     12.24 o 
   1   8   5      697.85      722.31     15.14 o 
   2   8   5      379.59      445.53     12.05 o 
   3   8   5       30.71       33.34      5.35 o 
   4   8   5       11.99        7.94      4.07 o 
   5   8   5      396.65      363.53     12.27 o 
   6   8   5      118.48      135.55      8.09 o 
   7   8   5        4.07        1.37      4.52 o 
   8   8   5       44.50       36.45      7.01 o 
   9   8   5       37.30       40.38      9.39 o 
  10   8   5       58.54       73.27     10.29 o 
 -14   9   5       34.75       32.51      9.14 o 
 -13   9   5       13.35       22.90      8.20 o 
 -12   9   5       14.88       28.60     10.69 o 
 -11   9   5       42.93       39.85      7.95 o 
 -10   9   5       14.13       13.59      4.88 o 
  -9   9   5      307.37      312.04      9.98 o 
  -8   9   5       84.05       60.00      4.93 o 
  -7   9   5        0.02       -2.02      3.23 o 
  -6   9   5      336.87      318.84      8.22 o 
  -5   9   5      361.14      310.00      8.49 o 
  -4   9   5       16.56       31.97      4.88 o 
  -3   9   5        8.19        4.73      3.17 o 
  -2   9   5       16.14       31.97      4.50 o 
  -1   9   5      273.56      237.73      8.57 o 
   0   9   5      185.11      207.39      8.24 o 
   1   9   5        7.86        2.02      3.85 o 
   2   9   5     1284.07     1273.78     21.69 o 
   3   9   5      280.67      279.93     10.12 o 
   4   9   5        5.66       14.25      4.21 o 
   5   9   5        8.46        8.80      4.30 o 
   6   9   5      278.49      265.13      9.36 o 
   7   9   5      310.84      334.59     13.00 o 
   8   9   5       13.44        4.74      5.47 o 
   9   9   5       83.81       63.81      9.25 o 
  10   9   5       23.45       17.92      7.85 o 
 -14  10   5       34.80       57.09     10.19 o 
 -13  10   5      178.96      171.81     13.17 o 
 -12  10   5       12.18        7.39      7.19 o 
 -11  10   5       35.71       28.94      7.51 o 
 -10  10   5        3.95        1.67      4.78 o 
  -9  10   5       10.24        1.16      3.61 o 
  -8  10   5        6.82       -0.46      3.13 o 
  -7  10   5        9.11        7.55      3.62 o 
  -6  10   5       78.42       63.58      4.60 o 
  -5  10   5      107.27      100.48      5.06 o 
  -4  10   5      841.94      896.77     15.78 o 
  -3  10   5       17.54       14.22      3.10 o 
  -2  10   5      357.25      397.48     10.86 o 
  -1  10   5      382.79      395.91     10.81 o 
   0  10   5      442.22      399.69     11.10 o 
   1  10   5       16.78       14.32      5.08 o 
   2  10   5       15.55       18.80      4.56 o 
   3  10   5        0.00       -3.69      3.91 o 
   4  10   5     1047.98     1096.65     18.73 o 
   5  10   5       19.89       11.34      4.46 o 
   6  10   5        4.54       13.95      4.88 o 
   7  10   5       52.70       53.28      7.18 o 
   8  10   5      178.23      145.72     11.17 o 
   9  10   5        0.48        9.67      6.83 o 
  10  10   5        0.56       -4.61      6.79 o 
 -13  11   5      170.70      161.00     16.38 o 
 -12  11   5       32.59       34.76      8.47 o 
 -11  11   5       14.95       22.28      7.61 o 
 -10  11   5      494.54      459.62     15.76 o 
  -9  11   5        1.48        3.50      3.88 o 
  -8  11   5       37.03       31.96      4.36 o 
  -7  11   5        0.02       -2.59      3.13 o 
  -6  11   5     1772.52     1837.18     22.17 o 
  -5  11   5      359.37      355.13      8.46 o 
  -4  11   5       85.21       72.23      5.09 o 
  -3  11   5     1738.96     1709.23     31.53 o 
  -2  11   5       29.75       47.31      6.93 o 
  -1  11   5      913.13      907.93     19.19 o 
   0  11   5     1011.95      993.58     20.50 o 
   1  11   5      550.89      538.19     11.78 o 
   2  11   5       47.43       44.29      5.42 o 
   3  11   5      317.06      272.69     10.10 o 
   4  11   5        2.12        3.57      3.81 o 
   5  11   5       26.25       14.37      4.54 o 
   6  11   5      136.86      181.05     14.63 o 
   7  11   5      156.78      137.61     10.07 o 
   8  11   5        0.44        5.24      6.00 o 
   9  11   5        4.38        5.99      6.60 o 
  10  11   5        0.36        0.70      6.75 o 
 -13  12   5       15.48       14.97      8.03 o 
 -12  12   5       49.26       66.51      9.92 o 
 -11  12   5      142.57      131.39     10.94 o 
 -10  12   5      477.28      517.59     15.73 o 
  -9  12   5      226.98      166.88      7.66 o 
  -8  12   5      717.84      695.67     13.82 o 
  -7  12   5        6.61        8.19      3.94 o 
  -6  12   5        5.47        4.91      3.14 o 
  -5  12   5      989.59      959.77     14.26 o 
  -4  12   5     1291.28     1263.49     21.15 o 
  -3  12   5        2.92        9.15      3.90 o 
  -2  12   5     1399.27     1341.70     21.68 o 
  -1  12   5     1742.95     1693.45     25.50 o 
   0  12   5      676.58      706.57     14.88 o 
   1  12   5        7.02       16.62      4.08 o 
   2  12   5       75.14       68.22      6.34 o 
   3  12   5      406.70      400.74     11.86 o 
   4  12   5      124.66      114.14      9.67 o 
   5  12   5        6.43        9.31      4.26 o 
   6  12   5       27.02       26.50      5.95 o 
   7  12   5        4.23        7.65      5.75 o 
   8  12   5       90.34       89.95      9.53 o 
   9  12   5       50.49       48.19      8.61 o 
  10  12   5       29.91       33.95      8.06 o 
 -13  13   5        0.02        8.35      7.36 o 
 -12  13   5       91.68       85.76     10.24 o 
 -11  13   5       59.77       42.70      8.22 o 
 -10  13   5      449.88      439.16     14.55 o 
  -9  13   5        0.00       -3.25      4.89 o 
  -8  13   5      135.29      152.95      7.91 o 
  -7  13   5      352.07      347.95     10.32 o 
  -6  13   5       89.37      123.59      6.10 o 
  -5  13   5      903.63      869.85     18.06 o 
  -4  13   5      384.34      386.28     11.01 o 
  -3  13   5       33.54       43.29      5.12 o 
  -2  13   5      692.83      706.21     14.63 o 
  -1  13   5       55.53       44.67      5.10 o 
   0  13   5       60.03       61.24      5.05 o 
   1  13   5     1340.48     1345.39     22.28 o 
   2  13   5     1755.32     1733.31     32.88 o 
   3  13   5       31.35       39.50      5.52 o 
   4  13   5        4.48        1.81      6.90 o 
   5  13   5      115.50      141.96      9.97 o 
   6  13   5      319.29      333.04     12.26 o 
   7  13   5      146.82      150.13     11.79 o 
   8  13   5       24.73       23.70      7.70 o 
   9  13   5      131.43      131.62     21.37 o 
  10  13   5       18.60       13.11      8.51 o 
 -13  14   5       60.18       70.69     10.25 o 
 -12  14   5        4.66        0.60      6.85 o 
 -11  14   5      353.92      342.94     18.64 o 
 -10  14   5       32.78       56.08      7.58 o 
  -9  14   5        5.84       -0.75      4.99 o 
  -8  14   5       99.99      133.64      7.59 o 
  -7  14   5       47.25       57.82      5.51 o 
  -6  14   5       61.51       72.00      5.23 o 
  -5  14   5      209.97      243.37      7.82 o 
  -4  14   5        7.88        7.26      3.93 o 
  -3  14   5      553.37      570.58     13.16 o 
  -2  14   5     1222.26     1137.05     19.57 o 
  -1  14   5       36.44       44.35      5.10 o 
   0  14   5     2339.35     2247.38     31.46 o 
   1  14   5     1664.16     1660.95     25.75 o 
   2  14   5       90.83       96.97      9.80 o 
   3  14   5       65.51       66.53      8.06 o 
   4  14   5      170.87      201.41      9.13 o 
   5  14   5      126.37      113.68      8.82 o 
   6  14   5      122.78      137.62      8.82 o 
   7  14   5       43.37       47.52      8.11 o 
   8  14   5        1.02       -0.77      5.87 o 
   9  14   5       53.03       80.37      9.34 o 
  10  14   5        1.03        6.54      7.30 o 
 -13  15   5       27.51       12.71      7.88 o 
 -12  15   5        9.42        8.08      7.11 o 
 -11  15   5     1376.55     1227.29     28.17 o 
 -10  15   5      106.77      109.42      9.62 o 
  -9  15   5       21.65       17.58      7.08 o 
  -8  15   5       14.29        8.87      5.18 o 
  -7  15   5      468.97      461.16     11.80 o 
  -6  15   5        0.08        1.82      3.21 o 
  -5  15   5      840.56      918.49     15.05 o 
  -4  15   5      199.72      216.62      7.82 o 
  -3  15   5       25.79       13.60      4.22 o 
  -2  15   5      218.86      245.48      9.19 o 
  -1  15   5        2.07        1.80      3.77 o 
   0  15   5        6.31        5.53      3.93 o 
   1  15   5      199.62      209.91      8.84 o 
   2  15   5        1.37       -2.49      5.28 o 
   3  15   5       61.88       61.10      6.07 o 
   4  15   5        0.10        7.15      4.38 o 
   5  15   5        1.24       -3.31      4.32 o 
   6  15   5       11.48        8.23      5.06 o 
   7  15   5      244.87      212.34     11.55 o 
   8  15   5       10.00        6.76      5.96 o 
   9  15   5        0.13       -2.01      6.56 o 
 -13  16   5       85.94       97.38     10.83 o 
 -12  16   5        3.03        0.05      9.65 o 
 -11  16   5       19.04       11.17      7.22 o 
 -10  16   5      234.53      258.95     11.74 o 
  -9  16   5        3.80       -0.05      5.21 o 
  -8  16   5     1271.82     1231.38     22.96 o 
  -7  16   5        8.76       -4.20      4.20 o 
  -6  16   5       21.87       26.46      4.21 o 
  -5  16   5     1086.17     1142.39     17.25 o 
  -4  16   5       13.04       13.87      3.89 o 
  -3  16   5       18.51       26.63      4.62 o 
  -2  16   5      863.44      962.01     17.73 o 
  -1  16   5      672.75      713.48     15.02 o 
   0  16   5        0.18        3.24      3.76 o 
   1  16   5     2283.93     2161.45     31.04 o 
   2  16   5       72.22       87.86      6.56 o 
   3  16   5       30.93       25.08      6.68 o 
   4  16   5        0.24        3.15      4.39 o 
   5  16   5        7.07        1.45      4.52 o 
   6  16   5      333.69      312.87     11.72 o 
   7  16   5       31.22       20.83      5.96 o 
   8  16   5        7.49        3.43      7.22 o 
   9  16   5      106.60      111.18     10.05 o 
 -12  17   5       12.33       11.49      7.42 o 
 -11  17   5      147.43      109.59      9.06 o 
 -10  17   5       86.40       74.93      7.98 o 
  -9  17   5      157.34      111.76      8.29 o 
  -8  17   5       60.35       82.50      7.19 o 
  -7  17   5      105.27       94.71      7.20 o 
  -6  17   5       14.17       17.33      4.02 o 
  -5  17   5      784.20      784.27     13.86 o 
  -4  17   5      605.24      576.89     12.33 o 
  -3  17   5      353.09      306.03      9.85 o 
  -2  17   5      940.57      895.19     16.98 o 
  -1  17   5      810.68      820.67     16.29 o 
   0  17   5      784.09      797.68     16.06 o 
   1  17   5        7.50       23.86      4.83 o 
   2  17   5        6.55        9.08      5.01 o 
   3  17   5      367.44      371.27     13.09 o 
   4  17   5      129.47      105.74      7.12 o 
   5  17   5       32.57       37.08      6.21 o 
   6  17   5       65.50       66.25      6.88 o 
   7  17   5       17.86       18.99      6.49 o 
   8  17   5      106.43       90.13     11.96 o 
   9  17   5        5.62        0.63      8.00 o 
 -12  18   5      208.74      189.81     12.24 o 
 -11  18   5      301.44      253.31     11.86 o 
 -10  18   5      185.69      223.23     10.89 o 
  -9  18   5      225.05      223.11     10.37 o 
  -8  18   5       53.76       71.27      6.92 o 
  -7  18   5      254.28      258.97     11.11 o 
  -6  18   5      134.35      109.10      7.03 o 
  -5  18   5       45.30       40.43      5.52 o 
  -4  18   5      596.72      612.27     12.78 o 
  -3  18   5      206.78      254.31     11.35 o 
  -2  18   5      384.52      356.11     10.57 o 
  -1  18   5      138.98      143.69      7.31 o 
   0  18   5     1088.01     1064.67     19.11 o 
   1  18   5      449.63      444.71     13.56 o 
   2  18   5      361.32      343.13     12.97 o 
   3  18   5        1.47       -4.92      4.92 o 
   4  18   5        8.21        9.80      4.71 o 
   5  18   5       60.76       64.13      6.28 o 
   6  18   5       50.67       48.36      6.26 o 
   7  18   5        1.49       -5.70      5.70 o 
   8  18   5       22.84       12.86      8.21 o 
   9  18   5        1.32       -7.79      7.94 o 
 -12  19   5       15.01       22.46     10.30 o 
 -11  19   5        0.00        5.01      5.55 o 
 -10  19   5       97.77      103.55      8.45 o 
  -9  19   5      121.14      121.69      8.32 o 
  -8  19   5       67.27       67.80      9.20 o 
  -7  19   5       39.91       49.38      5.90 o 
  -6  19   5       30.91       36.15      5.09 o 
  -5  19   5     1486.02     1447.92     23.85 o 
  -4  19   5        0.06       -2.33      3.60 o 
  -3  19   5        0.48        2.48      3.92 o 
  -2  19   5        4.84       -3.74      3.74 o 
  -1  19   5      472.38      508.17     12.61 o 
   0  19   5      147.59      156.24      7.59 o 
   1  19   5        3.62        4.17      4.65 o 
   2  19   5      367.95      401.18     13.02 o 
   3  19   5      304.66      297.60     11.53 o 
   4  19   5        6.59        8.74      5.18 o 
   5  19   5      155.68      160.77      8.21 o 
   6  19   5       28.24       35.56      7.74 o 
   7  19   5       18.08        3.73      8.43 o 
   8  19   5        9.06       -3.99     11.52 o 
   9  19   5       60.53       59.75     11.39 o 
 -12  20   5        5.83        8.34      9.35 o 
 -11  20   5      613.02      581.98     20.56 o 
 -10  20   5      258.44      271.40     11.58 o 
  -9  20   5      167.02      180.69      9.46 o 
  -8  20   5        5.67        8.15      4.85 o 
  -7  20   5       24.62       41.98      5.80 o 
  -6  20   5        3.92       15.37      4.55 o 
  -5  20   5     2251.80     2098.38     30.85 o 
  -4  20   5      278.25      315.16     10.56 o 
  -3  20   5      448.29      448.28     11.91 o 
  -2  20   5        7.60        7.41      4.10 o 
  -1  20   5     3358.79     3282.41     42.25 o 
   0  20   5        0.04       -2.30      4.56 o 
   1  20   5     1440.88     1456.89     26.56 o 
   2  20   5     1796.92     1757.60     30.41 o 
   3  20   5       49.60       61.11      6.41 o 
   4  20   5       41.21       52.25      6.61 o 
   5  20   5      408.11      431.94     16.67 o 
   6  20   5       93.21       76.80     10.61 o 
   7  20   5       35.98       43.48      8.31 o 
   8  20   5       11.64       12.72      8.23 o 
 -11  21   5       15.55       22.26      7.70 o 
 -10  21   5       21.02       22.04      7.80 o 
  -9  21   5      228.17      210.86     17.50 o 
  -8  21   5       27.90       16.93      5.14 o 
  -7  21   5       35.48       16.73      5.93 o 
  -6  21   5       17.54       15.57      4.72 o 
  -5  21   5      688.09      631.92     14.70 o 
  -4  21   5     1159.94     1131.21     20.26 o 
  -3  21   5      789.83      745.17     17.53 o 
  -2  21   5      114.18      137.08     11.66 o 
  -1  21   5      175.24      190.27     18.42 o 
   0  21   5      567.73      565.13     15.06 o 
   1  21   5      175.43      192.93     18.18 o 
   2  21   5       16.86       22.86      5.26 o 
   3  21   5       56.65       44.95      9.31 o 
   4  21   5       51.95       48.61      9.78 o 
   5  21   5      653.99      651.03     19.54 o 
   6  21   5       85.11       83.47     13.11 o 
   7  21   5       10.93       -0.14     10.25 o 
   8  21   5       18.45       13.17      8.26 o 
 -11  22   5      204.60      175.36     13.12 o 
 -10  22   5       29.18       21.82      7.57 o 
  -9  22   5       65.17       51.11      8.52 o 
  -8  22   5       57.01       42.87      8.86 o 
  -7  22   5      444.63      448.49     11.67 o 
  -6  22   5       45.83       46.42      5.32 o 
  -5  22   5       11.26        8.61      4.81 o 
  -4  22   5      370.26      380.88     11.43 o 
  -3  22   5      644.52      617.59     17.84 o 
  -2  22   5      311.35      280.60     12.41 o 
  -1  22   5        4.93        7.04      5.09 o 
   0  22   5      505.76      508.63     14.39 o 
   1  22   5     1082.42     1115.58     21.94 o 
   2  22   5      511.58      511.19     21.49 o 
   3  22   5      115.61      119.55     11.75 o 
   4  22   5       70.50       78.49     10.87 o 
   5  22   5       71.94       96.85      9.84 o 
   6  22   5       16.12        0.86      6.12 o 
   7  22   5       65.92       58.47      9.97 o 
   8  22   5       86.03       67.02     10.79 o 
 -11  23   5       43.65       42.86      9.29 o 
 -10  23   5        7.29       -1.03      6.66 o 
  -9  23   5       46.15       38.86      8.05 o 
  -8  23   5       28.14       34.85      7.62 o 
  -7  23   5       95.99       85.50      7.95 o 
  -6  23   5       18.50       22.45      4.56 o 
  -5  23   5     2104.49     2080.84     30.49 o 
  -4  23   5      156.32      155.01      8.48 o 
  -3  23   5      141.71      146.20      9.44 o 
  -2  23   5        6.18        5.14     11.07 o 
  -1  23   5       29.19       43.31      6.69 o 
   0  23   5        2.75        9.31      5.01 o 
   1  23   5      427.13      456.35     12.74 o 
   2  23   5        3.08       12.52      7.05 o 
   3  23   5      358.54      359.85     33.79 o 
   4  23   5        2.73        4.19      7.58 o 
   5  23   5      752.41      782.10     28.29 o 
   6  23   5       69.92       80.80     14.67 o 
   7  23   5       49.08       38.30      8.40 o 
 -10  24   5      104.52      113.59     11.23 o 
  -9  24   5       78.35       64.98      9.14 o 
  -8  24   5       18.29       -5.75      6.15 o 
  -7  24   5      520.76      512.19     19.48 o 
  -6  24   5        3.00        1.01      4.76 o 
  -5  24   5       47.00       62.42      8.47 o 
  -4  24   5        3.49       -0.24      4.44 o 
  -3  24   5     1021.09      969.60     19.86 o 
  -2  24   5      235.36      237.08     11.31 o 
  -1  24   5     1812.70     1751.64     33.35 o 
   0  24   5      147.08      146.05      9.27 o 
   1  24   5       15.18       16.80      7.48 o 
   2  24   5      725.29      735.20     23.55 o 
   3  24   5      329.59      303.62     16.69 o 
   4  24   5      356.41      386.41     36.47 o 
   5  24   5      974.12     1022.05     56.78 o 
   6  24   5      241.53      249.26     13.56 o 
   7  24   5        4.11        2.78      6.57 o 
 -10  25   5      146.36      166.95     12.57 o 
  -9  25   5        8.79       -0.19      6.32 o 
  -8  25   5        0.10       -1.04      6.08 o 
  -7  25   5        9.20        5.19      5.77 o 
  -6  25   5      164.39      172.82     10.35 o 
  -5  25   5      174.97      188.65     12.26 o 
  -4  25   5       39.69       35.50      7.26 o 
  -3  25   5      588.29      602.03     18.07 o 
  -2  25   5      227.46      230.69     11.15 o 
  -1  25   5       29.60       43.26      7.98 o 
   0  25   5       44.68       26.17      6.27 o 
   1  25   5      420.64      429.56     21.13 o 
   2  25   5      231.93      275.83     18.52 o 
   3  25   5       57.22       65.22     10.49 o 
   4  25   5       29.37       17.17      8.79 o 
   5  25   5      321.38      335.57     19.29 o 
   6  25   5        0.05        3.80     10.81 o 
   7  25   5       31.30       44.48     11.64 o 
 -10  26   5        0.66       -6.38      6.38 o 
  -9  26   5      178.07      189.58     13.93 o 
  -8  26   5      250.48      242.01     13.68 o 
  -7  26   5       11.62       -1.47      5.59 o 
  -6  26   5      100.95       89.46      9.90 o 
  -5  26   5      464.14      478.06     17.64 o 
  -4  26   5       37.59       39.48      5.66 o 
  -3  26   5      348.04      314.45     12.94 o 
  -2  26   5      228.79      201.45     12.19 o 
  -1  26   5       43.47       32.56      7.17 o 
   0  26   5        2.71       17.56      8.50 o 
   1  26   5        0.13       15.31      8.18 o 
   2  26   5       21.98       13.66      9.15 o 
   3  26   5      107.28      114.68     15.00 o 
   4  26   5        2.73        3.71      8.02 o 
   5  26   5      596.87      664.79     39.27 o 
   6  26   5       19.23        7.05      9.55 o 
  -9  27   5      184.81      231.86     15.15 o 
  -8  27   5       82.91       95.95     11.79 o 
  -7  27   5       35.31       33.93      9.72 o 
  -6  27   5        0.08        8.21      6.68 o 
  -5  27   5      566.71      543.75     18.84 o 
  -4  27   5       35.64       18.50      6.61 o 
  -3  27   5      150.04      128.42     11.24 o 
  -2  27   5      198.74      172.89      9.65 o 
  -1  27   5      505.61      510.91     27.27 o 
   0  27   5        1.62       -1.53     16.37 o 
   1  27   5       28.38       53.93     19.84 o 
   2  27   5      275.67      239.91     19.43 o 
   3  27   5        0.12       19.96      9.73 o 
   4  27   5        9.02       17.79     13.78 o 
   5  27   5        3.18       23.43     16.87 o 
   6  27   5      114.48      112.23     17.14 o 
  -9  28   5       94.15      116.20     12.04 o 
  -8  28   5       22.41       30.93      8.73 o 
  -7  28   5       13.87        8.05      6.32 o 
  -6  28   5       14.08       16.12      7.15 o 
  -5  28   5        8.72       12.99      6.78 o 
  -4  28   5      168.34      169.70     15.26 o 
  -3  28   5       21.19       23.72      5.02 o 
  -2  28   5      514.74      547.48     15.75 o 
  -1  28   5       13.84       24.17      8.34 o 
   0  28   5       67.79       53.32     10.27 o 
   1  28   5      188.40      147.17     22.48 o 
   2  28   5       33.71       75.28     12.58 o 
   3  28   5        1.09       -2.86      9.49 o 
   4  28   5        7.12       -8.90      8.90 o 
   5  28   5       28.38       39.73     13.15 o 
  -8  29   5      117.55      122.05     10.42 o 
  -7  29   5       10.05        8.32      6.27 o 
  -6  29   5       66.24       52.87      8.58 o 
  -5  29   5      261.49      263.75     13.80 o 
  -4  29   5       45.76       47.16      7.77 o 
  -3  29   5        0.14       -3.99      5.12 o 
  -2  29   5      111.38      124.85     11.01 o 
  -1  29   5      153.95      128.09     11.87 o 
   0  29   5       30.50       46.39      9.59 o 
   1  29   5       22.48       38.45     14.23 o 
   2  29   5      101.17       86.42     13.41 o 
   3  29   5        7.28       19.24     10.33 o 
   4  29   5        0.41       17.03     16.42 o 
   5  29   5      396.20      494.12     42.04 o 
  -8  30   5      392.70      420.34     16.46 o 
  -7  30   5       20.68       -0.37      6.72 o 
  -6  30   5        5.98        0.69     10.01 o 
  -5  30   5      122.11      113.54     10.32 o 
  -4  30   5      112.42      140.75     11.94 o 
  -3  30   5       79.36       66.56      7.92 o 
  -2  30   5      114.25      106.65     14.37 o 
  -1  30   5        8.85       20.61      7.99 o 
   0  30   5       16.06       21.80     14.44 o 
   1  30   5        0.05        7.00     11.38 o 
   2  30   5        3.22        4.50      8.69 o 
   3  30   5        1.56        0.03      9.06 o 
   4  30   5       20.56       14.12     10.36 o 
  -7  31   5       44.55       52.76      9.24 o 
  -6  31   5       44.55       36.85      8.83 o 
  -5  31   5      110.55      129.94     10.79 o 
  -4  31   5      123.29      134.95     10.22 o 
  -3  31   5       71.76       57.66     15.14 o 
  -2  31   5        0.11        3.49      7.26 o 
  -1  31   5      259.91      252.26     18.56 o 
   0  31   5       15.55       15.34      9.53 o 
   1  31   5        9.79       17.85      9.03 o 
   2  31   5        4.36       -1.78      8.00 o 
   3  31   5       67.66       96.01     19.63 o 
  -6  32   5        1.77        2.00      6.85 o 
  -5  32   5        9.74       -8.55      8.55 o 
  -4  32   5        4.34        3.67      8.06 o 
  -3  32   5        5.17        4.81     14.85 o 
  -2  32   5       64.33       73.29     10.99 o 
  -1  32   5        0.90      -11.55     11.55 o 
   0  32   5       21.15       37.41      9.47 o 
   1  32   5      159.75      161.66     14.67 o 
   2  32   5       51.58       57.08     11.81 o 
   3  32   5        3.71       10.20     16.70 o 
  -5  33   5      117.42      129.10     10.91 o 
  -4  33   5       81.73       69.06     11.68 o 
  -3  33   5       27.27       29.26      9.39 o 
  -2  33   5        9.72        5.51      9.03 o 
  -1  33   5      219.48      215.57     24.91 o 
   0  33   5       12.72       17.82      8.21 o 
   1  33   5       54.33       53.38     16.04 o 
  -3  34   5        8.46        3.83      7.74 o 
  -2  34   5        0.55        1.25      7.32 o 
  -1  34   5       90.14      123.70     13.36 o 
   0  34   5       36.12       47.43     17.16 o 
 -14   0   6       57.72       59.29     12.71 o 
 -13   0   6       43.94       60.20     11.82 o 
 -12   0   6      259.07      214.19     16.04 o 
 -11   0   6       97.52       83.96     11.75 o 
 -10   0   6      292.95      343.98     18.09 o 
  -9   0   6     2845.34     2874.91     47.63 o 
  -8   0   6     1291.07     1325.39     27.74 o 
  -7   0   6       25.70       23.44      5.33 o 
  -6   0   6       43.08       40.29      7.25 o 
  -5   0   6     1863.41     1880.40     32.07 o 
  -4   0   6      315.43      338.31     14.22 o 
  -3   0   6      839.84      862.55     22.26 o 
  -2   0   6      125.70      146.33      9.91 o 
  -1   0   6      616.57      578.16     17.94 o 
   0   0   6      324.39      406.76     25.70 o 
   1   0   6      460.74      375.89     15.45 o 
   2   0   6        8.06        9.73      6.07 o 
   3   0   6     1495.91     1434.59     31.98 o 
   4   0   6      265.89      276.05     33.83 o 
   5   0   6     1429.46     1486.03     43.51 o 
   6   0   6       61.83       58.02     10.45 o 
   7   0   6      405.71      400.14     19.02 o 
   8   0   6      362.17      384.59     24.20 o 
   9   0   6       49.82       22.80     13.77 o 
  10   0   6       32.46       13.59      9.78 o 
 -14   1   6        9.43        3.29      7.03 o 
 -13   1   6       14.12       -3.74      5.88 o 
 -12   1   6      270.39      269.58     12.17 o 
 -11   1   6       21.06        9.71      6.92 o 
 -10   1   6     1492.51     1503.46     28.00 o 
  -9   1   6       85.47      101.47      7.46 o 
  -8   1   6      169.14      197.32      7.47 o 
  -7   1   6        0.03        3.18      3.10 o 
  -6   1   6     3832.06     3812.31     38.69 o 
  -5   1   6     2529.91     2523.99     27.98 o 
  -4   1   6      150.88      136.58      6.96 o 
  -3   1   6     1106.11     1174.72     19.00 o 
  -2   1   6      258.24      246.49      8.55 o 
  -1   1   6       79.45       84.14      5.95 o 
   0   1   6     6277.76     6305.82     66.99 o 
   1   1   6        7.00       -0.17      3.91 o 
   2   1   6      377.24      349.24     10.55 o 
   3   1   6       88.52       72.03      7.10 o 
   4   1   6      563.95      572.53     25.01 o 
   5   1   6      679.93      681.83     19.88 o 
   6   1   6      330.37      343.95     12.31 o 
   7   1   6      300.08      297.08     11.96 o 
   8   1   6        0.03       15.18      6.08 o 
   9   1   6      197.53      241.15     12.20 o 
  10   1   6       13.74       14.14      7.77 o 
 -14   2   6        1.18       -6.27      6.27 o 
 -13   2   6       16.52       17.19      7.00 o 
 -12   2   6       13.83       20.31      6.73 o 
 -11   2   6      113.86      123.96      9.23 o 
 -10   2   6     1619.43     1568.25     26.86 o 
  -9   2   6      881.73      897.83     18.52 o 
  -8   2   6     3835.65     3719.37     37.24 o 
  -7   2   6      813.47      741.32     12.57 o 
  -6   2   6      166.82      201.65      7.14 o 
  -5   2   6      100.15      107.86      5.56 o 
  -4   2   6     2137.33     2032.47     28.83 o 
  -3   2   6      110.64      112.09      6.40 o 
  -2   2   6       71.85       63.02      5.28 o 
  -1   2   6      478.71      471.61     11.56 o 
   0   2   6      330.52      310.58      9.87 o 
   1   2   6      497.43      499.30     12.23 o 
   2   2   6      340.25      346.97     10.49 o 
   3   2   6      953.44      930.51     19.52 o 
   4   2   6       40.39       42.14      7.08 o 
   5   2   6       55.80       49.56     11.01 o 
   6   2   6       19.44       13.56      5.90 o 
   7   2   6       10.00        7.53      5.43 o 
   8   2   6      203.76      182.23     10.45 o 
   9   2   6        7.19       26.03      7.07 o 
  10   2   6      139.10      126.67     13.40 o 
 -14   3   6        7.55        0.49      9.55 o 
 -13   3   6      139.43      173.55     11.12 o 
 -12   3   6       10.18       16.67      6.41 o 
 -11   3   6      185.28      222.44     15.30 o 
 -10   3   6     1377.46     1333.78     24.28 o 
  -9   3   6      354.85      319.59     11.74 o 
  -8   3   6       49.19       54.29      5.04 o 
  -7   3   6       50.25       61.10      5.28 o 
  -6   3   6     3212.58     3186.67     33.65 o 
  -5   3   6        9.25        9.26      3.41 o 
  -4   3   6      580.86      579.06     12.86 o 
  -3   3   6        8.30       16.79      4.10 o 
  -2   3   6      171.86      158.97      7.12 o 
  -1   3   6      252.12      220.55      8.19 o 
   0   3   6      202.91      181.29      7.67 o 
   1   3   6      105.28      131.75      7.07 o 
   2   3   6      176.69      201.68      8.35 o 
   3   3   6      400.69      373.40     12.41 o 
   4   3   6      189.66      199.01     11.25 o 
   5   3   6      186.87      141.19     10.46 o 
   6   3   6       39.90       36.13      6.80 o 
   7   3   6       40.24       19.96      6.00 o 
   8   3   6      106.26       99.12      8.64 o 
   9   3   6       77.33       98.93     12.36 o 
  10   3   6       32.72       46.24      8.83 o 
 -14   4   6        1.38       -7.73      7.73 o 
 -13   4   6      146.06      156.76     12.59 o 
 -12   4   6      226.60      239.69     11.82 o 
 -11   4   6        7.17        6.76      5.88 o 
 -10   4   6      791.07      772.93     18.12 o 
  -9   4   6      238.34      201.34      9.00 o 
  -8   4   6      120.60       89.91      5.74 o 
  -7   4   6        0.94        3.59      3.78 o 
  -6   4   6      943.97     1009.25     15.40 o 
  -5   4   6      379.29      357.27      8.81 o 
  -4   4   6      170.15      154.08      7.23 o 
  -3   4   6      219.62      210.41      8.49 o 
  -2   4   6       36.18       30.66      4.57 o 
  -1   4   6      777.92      775.85     14.87 o 
   0   4   6     1775.75     1908.36     26.35 o 
   1   4   6      238.64      249.35      8.89 o 
   2   4   6      205.42      183.54      9.13 o 
   3   4   6       86.37       92.30      7.47 o 
   4   4   6      761.89      750.91     17.75 o 
   5   4   6      169.30      161.46     10.83 o 
   6   4   6        1.24        2.06      5.27 o 
   7   4   6        5.35       -4.67      5.06 o 
   8   4   6       59.37       48.92      7.32 o 
   9   4   6        3.18        9.57      6.89 o 
  10   4   6      277.89      295.69     15.10 o 
 -14   5   6      146.81      196.78     17.88 o 
 -13   5   6        5.12        6.40      7.22 o 
 -12   5   6        1.27        1.44      5.76 o 
 -11   5   6       35.42       29.19      6.48 o 
 -10   5   6      135.10      164.65      8.72 o 
  -9   5   6      178.99      177.78      7.87 o 
  -8   5   6        7.71        9.38      3.90 o 
  -7   5   6      249.95      271.95      8.69 o 
  -6   5   6      190.64      163.27      6.55 o 
  -5   5   6      606.46      633.37     11.61 o 
  -4   5   6     1863.88     1753.28     24.96 o 
  -3   5   6        0.54       -0.84      3.43 o 
  -2   5   6      251.54      240.13      8.54 o 
  -1   5   6       35.00       34.23      4.68 o 
   0   5   6      104.23      128.79      6.87 o 
   1   5   6      613.54      580.52     14.78 o 
   2   5   6       76.54       55.14      6.36 o 
   3   5   6      384.21      433.89     13.40 o 
   4   5   6        0.00       -4.78      4.78 o 
   5   5   6      295.51      298.51     19.55 o 
   6   5   6       11.99       12.93      5.93 o 
   7   5   6        2.70       -3.19      5.04 o 
   8   5   6        0.68        9.22      5.63 o 
   9   5   6      129.10      141.68     13.94 o 
  10   5   6      291.09      264.12     16.14 o 
 -14   6   6        6.20       19.08     10.60 o 
 -13   6   6        2.16       14.23      8.16 o 
 -12   6   6       22.72       29.43      7.47 o 
 -11   6   6       53.72       64.11      7.73 o 
 -10   6   6      204.86      233.74      9.86 o 
  -9   6   6        8.61        9.22      4.24 o 
  -8   6   6      123.08      110.17      6.52 o 
  -7   6   6        6.96        7.41      3.72 o 
  -6   6   6        9.91       12.65      3.96 o 
  -5   6   6      238.29      291.04      8.06 o 
  -4   6   6      611.01      597.94     11.91 o 
  -3   6   6      192.98      204.53      7.91 o 
  -2   6   6      442.93      420.04     10.84 o 
  -1   6   6       49.81       32.62      4.71 o 
   0   6   6     4553.94     4587.19     56.83 o 
   1   6   6      134.55      143.11     10.59 o 
   2   6   6      682.68      679.31     16.29 o 
   3   6   6       87.00       86.56      9.63 o 
   4   6   6        0.37       -5.10      5.10 o 
   5   6   6      131.49      145.56      9.13 o 
   6   6   6        7.56        8.77      5.34 o 
   7   6   6        7.91       10.59      6.63 o 
   8   6   6       40.75       31.71      7.25 o 
   9   6   6       92.89      108.75     11.53 o 
 -14   7   6        9.62       -1.80      7.92 o 
 -13   7   6      504.12      519.72     20.56 o 
 -12   7   6        0.24       -1.65      6.44 o 
 -11   7   6       82.07       82.34      8.62 o 
 -10   7   6      424.84      375.68     11.90 o 
  -9   7   6       64.16       66.55      5.75 o 
  -8   7   6      256.12      233.25      8.34 o 
  -7   7   6       66.93       56.12      5.03 o 
  -6   7   6       11.25        5.28      3.63 o 
  -5   7   6      171.78      152.11     10.38 o 
  -4   7   6       25.28       38.66      4.32 o 
  -3   7   6      563.53      559.57     12.47 o 
  -2   7   6        5.67        6.65      4.06 o 
  -1   7   6      197.47      186.50      8.93 o 
   0   7   6      397.50      402.27     12.24 o 
   1   7   6        0.35        0.45      5.75 o 
   2   7   6      589.98      570.23     15.69 o 
   3   7   6      352.13      336.95     11.88 o 
   4   7   6        0.05       -0.92      4.84 o 
   5   7   6       10.66       13.50      5.55 o 
   6   7   6      165.95      151.84      9.71 o 
   7   7   6       63.16       65.26      8.04 o 
   8   7   6        5.63        1.55      6.66 o 
   9   7   6       22.77       24.55      8.39 o 
 -13   8   6       24.36       37.97      9.42 o 
 -12   8   6        8.07        5.67      7.58 o 
 -11   8   6       51.38       54.75      7.34 o 
 -10   8   6      161.08      149.20      9.05 o 
  -9   8   6       13.36       18.77      4.67 o 
  -8   8   6      145.47      148.15      7.09 o 
  -7   8   6      245.42      275.11      8.58 o 
  -6   8   6      580.04      593.46     12.60 o 
  -5   8   6       14.19       13.76      3.85 o 
  -4   8   6        8.48       14.20      3.64 o 
  -3   8   6       83.30       98.97      6.18 o 
  -2   8   6        7.02        0.66      3.62 o 
  -1   8   6     1099.18     1131.59     20.75 o 
   0   8   6     1370.28     1326.59     23.17 o 
   1   8   6      244.84      237.99      9.89 o 
   2   8   6       36.92       33.19      5.73 o 
   3   8   6      154.48      149.71      8.74 o 
   4   8   6        2.89       -3.92      4.60 o 
   5   8   6      163.07      161.43      9.44 o 
   6   8   6       49.80       52.21      7.31 o 
   7   8   6      121.93      144.76     12.67 o 
   8   8   6        8.13        9.19      6.87 o 
   9   8   6        5.78       26.32     10.42 o 
 -13   9   6       83.46       80.61     10.98 o 
 -12   9   6      126.11      128.80     11.99 o 
 -11   9   6      105.42      112.55      9.65 o 
 -10   9   6       57.02       72.14      7.38 o 
  -9   9   6       35.74       45.09      5.71 o 
  -8   9   6        3.65        3.03      3.71 o 
  -7   9   6      678.11      642.60     12.64 o 
  -6   9   6      742.52      744.73     14.24 o 
  -5   9   6      115.79      111.61      6.14 o 
  -4   9   6     1341.92     1363.85     21.15 o 
  -3   9   6     1636.74     1600.37     25.03 o 
  -2   9   6      252.41      204.50      8.86 o 
  -1   9   6       13.69       19.22      5.21 o 
   0   9   6      427.47      427.86     12.43 o 
   1   9   6      123.54      133.99     13.05 o 
   2   9   6      859.70      818.96     18.79 o 
   3   9   6      245.37      195.93      9.68 o 
   4   9   6      160.89      172.83      9.58 o 
   5   9   6        0.03       -0.98      4.60 o 
   6   9   6      193.48      179.07     16.91 o 
   7   9   6       10.18       -2.47      5.93 o 
   8   9   6       41.34       54.11      8.97 o 
   9   9   6        9.90        7.59      8.10 o 
 -13  10   6      265.06      267.80     15.73 o 
 -12  10   6       38.40       49.67      9.43 o 
 -11  10   6        0.61        3.59      6.98 o 
 -10  10   6       32.89       45.61      6.51 o 
  -9  10   6      258.00      253.17     10.47 o 
  -8  10   6        2.74        5.36      4.01 o 
  -7  10   6      902.39      939.21     15.60 o 
  -6  10   6     1481.92     1489.73     21.39 o 
  -5  10   6       32.46       34.36      4.49 o 
  -4  10   6      518.47      546.79     12.54 o 
  -3  10   6        6.77        6.36      5.04 o 
  -2  10   6      112.57      100.25      7.61 o 
  -1  10   6      219.52      204.28      8.95 o 
   0  10   6      332.60      327.14     18.37 o 
   1  10   6     1005.33     1000.64     19.92 o 
   2  10   6       20.49       21.61      5.40 o 
   3  10   6       24.81       39.71      6.26 o 
   4  10   6      336.80      319.66     13.95 o 
   5  10   6      101.89      100.23      7.40 o 
   6  10   6      211.02      211.24     12.28 o 
   7  10   6        3.07       -4.68      5.54 o 
   8  10   6       53.34       51.54      8.77 o 
   9  10   6       91.88      111.85     11.44 o 
 -13  11   6        4.07       -6.90      7.26 o 
 -12  11   6        6.67        8.69      7.84 o 
 -11  11   6        9.58        6.78      7.11 o 
 -10  11   6       16.73       24.11      6.78 o 
  -9  11   6      140.32      140.50      9.27 o 
  -8  11   6        1.77       -1.57      3.80 o 
  -7  11   6      447.58      476.03     15.17 o 
  -6  11   6      860.16      917.04     17.33 o 
  -5  11   6        1.01        0.68      3.66 o 
  -4  11   6        5.69       11.10      4.35 o 
  -3  11   6      836.13      826.42     17.37 o 
  -2  11   6        0.98        8.77      4.47 o 
  -1  11   6     1829.45     1834.31     28.49 o 
   0  11   6       88.62      115.54      7.48 o 
   1  11   6      308.87      357.83     11.76 o 
   2  11   6      110.98      113.87      7.86 o 
   3  11   6       34.10       42.08      8.50 o 
   4  11   6        1.31        5.61      4.97 o 
   5  11   6       68.76       64.42      8.70 o 
   6  11   6      118.13      118.62     10.07 o 
   7  11   6       22.39       25.73      7.37 o 
   8  11   6        0.41       -6.46      6.46 o 
   9  11   6       27.11        9.21      7.66 o 
 -13  12   6       28.91       41.18      9.62 o 
 -12  12   6       14.03       18.24      7.80 o 
 -11  12   6      250.94      230.51     13.69 o 
 -10  12   6       14.07        5.00      5.89 o 
  -9  12   6        0.07        5.34      4.82 o 
  -8  12   6      719.66      762.05     15.47 o 
  -7  12   6      102.15       82.27      6.13 o 
  -6  12   6       13.15       17.90      4.50 o 
  -5  12   6       12.21       22.75      4.66 o 
  -4  12   6     1821.86     1832.58     28.70 o 
  -3  12   6      132.11      120.05      8.69 o 
  -2  12   6      173.70      200.70      8.84 o 
  -1  12   6       66.52       93.86      6.93 o 
   0  12   6       17.89       30.47      5.46 o 
   1  12   6       74.84       98.55      7.43 o 
   2  12   6        0.45       -4.88      4.88 o 
   3  12   6       66.66       58.21      7.85 o 
   4  12   6       42.20       47.43      6.70 o 
   5  12   6      141.09      154.55     11.01 o 
   6  12   6      133.66      136.74     10.46 o 
   7  12   6       19.87       17.12      6.91 o 
   8  12   6        1.14       -0.22      6.65 o 
   9  12   6        9.83        9.29      7.52 o 
 -13  13   6        6.19       -2.14      7.56 o 
 -12  13   6       17.98        5.25      7.35 o 
 -11  13   6      126.42      120.29     11.17 o 
 -10  13   6      405.97      387.33     14.51 o 
  -9  13   6      107.76       95.74      8.57 o 
  -8  13   6        0.01        3.43      4.13 o 
  -7  13   6        2.23        8.50      4.13 o 
  -6  13   6      544.98      612.09     14.06 o 
  -5  13   6      393.58      402.63     11.72 o 
  -4  13   6       43.16       61.39      6.87 o 
  -3  13   6       11.79       10.84      4.54 o 
  -2  13   6     1021.84      988.79     19.09 o 
  -1  13   6     1211.33     1191.71     22.59 o 
   0  13   6      113.31      132.43      7.90 o 
   1  13   6       27.63       29.81      5.52 o 
   2  13   6      194.94      190.91      9.37 o 
   3  13   6      205.08      191.27     10.79 o 
   4  13   6       12.64       11.10      6.25 o 
   5  13   6       23.41       18.23      6.83 o 
   6  13   6      350.25      292.82     13.82 o 
   7  13   6       27.58       31.89      7.43 o 
   8  13   6       18.43        2.91      6.59 o 
   9  13   6       15.91       24.29     13.15 o 
 -13  14   6        0.44       -3.60      7.25 o 
 -12  14   6       26.75       42.12      9.08 o 
 -11  14   6      224.16      225.73     13.53 o 
 -10  14   6       20.67       14.65      6.51 o 
  -9  14   6      856.74      849.75     20.03 o 
  -8  14   6        4.44       -0.78      4.13 o 
  -7  14   6       86.20       64.74      6.50 o 
  -6  14   6        0.09        0.75      3.86 o 
  -5  14   6       15.28       14.23      4.22 o 
  -4  14   6        4.23        6.11      4.37 o 
  -3  14   6       10.35       23.32      7.19 o 
  -2  14   6       16.40       16.17      5.27 o 
  -1  14   6      185.98      207.53     11.41 o 
   0  14   6      126.97      131.32      7.94 o 
   1  14   6      572.36      612.21     15.27 o 
   2  14   6       68.37       58.32      6.67 o 
   3  14   6        0.07        5.72      5.73 o 
   4  14   6       29.97       25.96      6.76 o 
   5  14   6        5.10        9.16      6.78 o 
   6  14   6        1.13       -3.66      5.80 o 
   7  14   6       82.60       72.24      8.85 o 
   8  14   6       42.23       37.47      8.16 o 
 -12  15   6        1.08        0.04      7.19 o 
 -11  15   6       18.53        4.92     15.41 o 
 -10  15   6       18.34        3.92      6.05 o 
  -9  15   6      350.71      372.70     13.72 o 
  -8  15   6        3.68        8.85      4.79 o 
  -7  15   6      148.42      136.66      7.32 o 
  -6  15   6       71.36       53.22      5.70 o 
  -5  15   6       12.81       11.58      4.38 o 
  -4  15   6      174.43      140.46      8.62 o 
  -3  15   6        0.04       -5.44      5.44 o 
  -2  15   6        7.88       10.46      4.54 o 
  -1  15   6       13.98       13.03      4.87 o 
   0  15   6      101.03      107.72     10.81 o 
   1  15   6      850.12      817.05     17.87 o 
   2  15   6        0.59       -3.00      4.43 o 
   3  15   6       19.33       20.01      6.48 o 
   4  15   6        6.15        6.87      6.02 o 
   5  15   6      308.60      331.56     14.50 o 
   6  15   6       59.55       56.61      8.22 o 
   7  15   6      168.71      168.28     11.53 o 
   8  15   6       66.60       77.94     11.55 o 
 -12  16   6       32.02       48.99      9.39 o 
 -11  16   6      547.06      509.15     18.72 o 
 -10  16   6      166.14      131.01     12.67 o 
  -9  16   6       86.34       54.04      7.39 o 
  -8  16   6      132.28       97.90      8.25 o 
  -7  16   6      274.87      280.94     10.45 o 
  -6  16   6      598.97      544.95     13.37 o 
  -5  16   6      182.14      172.81      7.98 o 
  -4  16   6        9.87        4.63      4.61 o 
  -3  16   6       77.82       85.62      6.83 o 
  -2  16   6        0.01       -2.68      4.11 o 
  -1  16   6      491.12      494.99     13.33 o 
   0  16   6      400.37      338.46     11.36 o 
   1  16   6      486.55      508.06     14.00 o 
   2  16   6        0.91        2.75      5.20 o 
   3  16   6      141.63      123.92      9.62 o 
   4  16   6        4.96        3.26      5.82 o 
   5  16   6        0.19        2.48      7.79 o 
   6  16   6        6.85        4.18      5.60 o 
   7  16   6       33.34       21.19      6.90 o 
   8  16   6        3.61       -6.30      6.30 o 
 -12  17   6        2.40        8.96      7.57 o 
 -11  17   6        0.48       -6.45      6.45 o 
 -10  17   6        5.71       -2.77      5.66 o 
  -9  17   6      152.54      161.56     11.38 o 
  -8  17   6      277.71      283.65     10.87 o 
  -7  17   6       69.66       71.66      6.56 o 
  -6  17   6      398.86      458.93     12.35 o 
  -5  17   6      425.43      516.29     12.75 o 
  -4  17   6       20.46       21.70      5.30 o 
  -3  17   6      235.25      217.96      9.60 o 
  -2  17   6      128.59      123.33      7.68 o 
  -1  17   6       48.03       51.79      6.09 o 
   0  17   6       12.62        8.97      6.03 o 
   1  17   6       55.63       86.88      8.19 o 
   2  17   6        0.95        6.84      5.70 o 
   3  17   6      353.55      379.90     14.49 o 
   4  17   6      201.17      167.36     15.65 o 
   5  17   6      407.25      425.84     15.96 o 
   6  17   6        0.49       -5.20      5.30 o 
   7  17   6       31.92       18.97      6.95 o 
   8  17   6        0.12        0.84     14.00 o 
 -12  18   6       62.01       75.53     11.63 o 
 -11  18   6      135.69      114.85     10.92 o 
 -10  18   6       22.50       16.82      6.31 o 
  -9  18   6       56.49       40.41      6.88 o 
  -8  18   6       28.31       37.71      5.86 o 
  -7  18   6       36.76       30.49      5.48 o 
  -6  18   6      341.93      316.90     11.65 o 
  -5  18   6       71.63       64.09      6.01 o 
  -4  18   6      202.61      203.29      9.31 o 
  -3  18   6       54.21       52.19      6.08 o 
  -2  18   6       67.84       66.95      6.45 o 
  -1  18   6        0.59        3.51      4.68 o 
   0  18   6      450.55      460.37     20.38 o 
   1  18   6      395.73      429.84     14.91 o 
   2  18   6      129.30      103.60     10.32 o 
   3  18   6      138.82      164.74     10.32 o 
   4  18   6       87.63       87.06      8.87 o 
   5  18   6     1457.42     1449.51     30.36 o 
   6  18   6        7.19       -0.68      5.20 o 
   7  18   6        3.23       -2.27      7.46 o 
   8  18   6       10.97       -4.42      8.99 o 
 -12  19   6        0.01        5.64      7.22 o 
 -11  19   6        0.52       14.19      7.01 o 
 -10  19   6       19.76       19.41      6.40 o 
  -9  19   6        5.81       -0.26      5.15 o 
  -8  19   6        0.32       -1.87      4.52 o 
  -7  19   6       51.76       57.85      8.58 o 
  -6  19   6        1.56        1.80      4.74 o 
  -5  19   6        1.41        7.20      4.97 o 
  -4  19   6       43.69       37.31      5.95 o 
  -3  19   6       18.84       15.83      7.33 o 
  -2  19   6       74.66       97.51     10.01 o 
  -1  19   6     1104.57     1149.71     24.03 o 
   0  19   6       31.03       27.89      7.74 o 
   1  19   6     1353.78     1410.90     27.93 o 
   2  19   6       23.72       31.49      6.79 o 
   3  19   6      809.60      801.67     20.52 o 
   4  19   6       58.28       55.95      7.53 o 
   5  19   6       30.51       62.32      8.03 o 
   6  19   6        0.99        2.00     11.28 o 
   7  19   6       16.77       16.03      8.66 o 
 -11  20   6      119.04      129.06      9.84 o 
 -10  20   6        0.41       -1.82      5.49 o 
  -9  20   6       62.29       64.30      7.03 o 
  -8  20   6       43.04       34.03      5.88 o 
  -7  20   6      547.66      538.53     13.90 o 
  -6  20   6      398.65      443.13     14.22 o 
  -5  20   6      807.52      805.83     17.87 o 
  -4  20   6        0.15       -1.41      5.23 o 
  -3  20   6      163.58      151.16      8.40 o 
  -2  20   6     1490.93     1512.68     28.38 o 
  -1  20   6      181.43      211.52     10.78 o 
   0  20   6        7.30       10.34      5.74 o 
   1  20   6      265.88      280.67     17.54 o 
   2  20   6      258.54      275.78     12.32 o 
   3  20   6      195.87      197.86     10.67 o 
   4  20   6        0.07       -3.52      5.11 o 
   5  20   6      367.31      384.59     20.57 o 
   6  20   6        2.51       -8.56      8.56 o 
   7  20   6      141.36      163.86     20.96 o 
 -11  21   6       58.61       75.00     10.71 o 
 -10  21   6       32.92       18.54      6.36 o 
  -9  21   6       80.60       95.98      9.76 o 
  -8  21   6        9.26        5.27      4.76 o 
  -7  21   6       47.94       45.37      5.99 o 
  -6  21   6       18.72       14.74      5.35 o 
  -5  21   6     1257.49     1184.77     22.37 o 
  -4  21   6      329.59      295.72     11.76 o 
  -3  21   6      110.98      105.19      9.46 o 
  -2  21   6       42.21       27.50      6.48 o 
  -1  21   6       15.52       23.75      7.17 o 
   0  21   6       61.10       63.34      7.58 o 
   1  21   6      150.29      118.75      9.04 o 
   2  21   6      622.76      583.18     22.78 o 
   3  21   6       85.60      103.92      8.40 o 
   4  21   6      123.37      135.08     13.87 o 
   5  21   6      152.62      166.28     15.76 o 
   6  21   6       22.22       25.91     10.50 o 
   7  21   6        1.05       17.07      8.68 o 
 -11  22   6        0.50       -4.32      7.08 o 
 -10  22   6       19.45       13.87      7.72 o 
  -9  22   6       35.54       53.16      6.61 o 
  -8  22   6      184.56      204.09      9.53 o 
  -7  22   6      353.14      343.55     13.28 o 
  -6  22   6       60.98       49.21      6.46 o 
  -5  22   6       10.48       13.82      5.48 o 
  -4  22   6        1.14       -3.80      4.95 o 
  -3  22   6      149.07      112.23      9.66 o 
  -2  22   6       19.13       26.78      7.38 o 
  -1  22   6     1437.82     1430.69     27.56 o 
   0  22   6       64.47       77.75      7.77 o 
   1  22   6      190.91      195.78     10.55 o 
   2  22   6       72.10       74.10      7.48 o 
   3  22   6      172.22      212.86     15.44 o 
   4  22   6       27.71       33.44     10.13 o 
   5  22   6      230.92      245.55     17.74 o 
   6  22   6       82.01       84.22     21.33 o 
 -10  23   6       42.19       39.48      8.79 o 
  -9  23   6        0.03        4.18      6.03 o 
  -8  23   6       69.36       98.67      9.51 o 
  -7  23   6       25.75       26.96      5.59 o 
  -6  23   6        9.06       -1.67      4.67 o 
  -5  23   6      368.15      352.15     12.94 o 
  -4  23   6      426.63      423.72     14.02 o 
  -3  23   6       20.76       29.95      7.14 o 
  -2  23   6       25.58       31.30      8.45 o 
  -1  23   6      131.77      143.12     10.41 o 
   0  23   6      240.13      268.90     12.07 o 
   1  23   6      151.63      142.51      9.09 o 
   2  23   6       92.51       75.11     11.13 o 
   3  23   6        6.01       -5.46      7.31 o 
   4  23   6        3.37        9.90      8.59 o 
   5  23   6       74.18       92.51     15.58 o 
   6  23   6       55.79       68.16     12.38 o 
 -10  24   6        4.92        3.63      6.57 o 
  -9  24   6       20.14       21.90      6.85 o 
  -8  24   6      144.70      144.88     10.26 o 
  -7  24   6      101.26      106.39      8.31 o 
  -6  24   6       24.31       14.00      5.71 o 
  -5  24   6      242.36      277.74     11.90 o 
  -4  24   6        6.65       -4.73      4.73 o 
  -3  24   6      384.98      378.28     15.32 o 
  -2  24   6      395.47      397.55     15.50 o 
  -1  24   6        0.57       -1.63      5.76 o 
   0  24   6       78.63       81.86      8.55 o 
   1  24   6       42.95       36.76      6.58 o 
   2  24   6       82.85       85.50     26.80 o 
   3  24   6        0.21       -1.45      7.65 o 
   4  24   6      455.93      433.18     21.19 o 
   5  24   6      263.62      268.65     20.79 o 
   6  24   6       81.28       78.51     13.30 o 
  -9  25   6       20.90       17.11      7.63 o 
  -8  25   6       36.63       52.06      8.62 o 
  -7  25   6        9.95        6.43      7.19 o 
  -6  25   6      176.06      178.03      9.77 o 
  -5  25   6     1245.22     1264.65     26.49 o 
  -4  25   6       70.58       73.71      8.26 o 
  -3  25   6       23.57       29.26      7.44 o 
  -2  25   6      491.55      530.96     17.71 o 
  -1  25   6        2.03        2.87      5.62 o 
   0  25   6       20.04       15.92      6.01 o 
   1  25   6        3.67        1.07     10.39 o 
   2  25   6      117.60      139.46     19.39 o 
   3  25   6       39.24       57.08     10.91 o 
   4  25   6       69.48       66.82     12.22 o 
   5  25   6      305.07      313.69     19.90 o 
  -9  26   6        7.75        5.33      6.76 o 
  -8  26   6       27.39       23.74      7.22 o 
  -7  26   6       58.17       60.87      9.62 o 
  -6  26   6       19.72       44.17      8.65 o 
  -5  26   6       63.60       79.20      7.59 o 
  -4  26   6      283.30      312.60     14.43 o 
  -3  26   6       94.68      114.74      9.66 o 
  -2  26   6      177.28      193.79     11.34 o 
  -1  26   6        6.03        4.40      5.62 o 
   0  26   6      146.86      147.24     21.57 o 
   1  26   6       98.19       79.58     16.79 o 
   2  26   6      122.56      165.38     22.77 o 
   3  26   6       80.62      104.75     15.35 o 
   4  26   6       25.41       14.37     26.56 o 
   5  26   6        0.08       -8.32      8.32 o 
  -8  27   6       29.97       20.24      8.52 o 
  -7  27   6      269.37      262.19     18.80 o 
  -6  27   6      121.00      136.48     11.89 o 
  -5  27   6       72.78       71.43     12.05 o 
  -4  27   6        2.69        9.26      5.79 o 
  -3  27   6       77.83       49.89      7.75 o 
  -2  27   6       43.58       49.75      7.57 o 
  -1  27   6        0.03       -0.60      5.35 o 
   0  27   6        0.42       -2.80      7.66 o 
   1  27   6      182.64      199.94     17.21 o 
   2  27   6        5.99       23.42     10.62 o 
   3  27   6      167.39      171.59     17.85 o 
   4  27   6        5.82        5.61     10.55 o 
  -8  28   6      132.70      140.42     13.02 o 
  -7  28   6        6.83       15.41      7.92 o 
  -6  28   6       53.69       35.06      9.94 o 
  -5  28   6      404.33      413.75     17.60 o 
  -4  28   6        5.00        1.81      4.90 o 
  -3  28   6        1.75       -3.74      4.74 o 
  -2  28   6       50.38       56.80      7.67 o 
  -1  28   6       34.61       40.06      9.89 o 
   0  28   6        0.04        7.09     10.48 o 
   1  28   6        4.35       11.88      9.18 o 
   2  28   6       86.50       93.59     29.41 o 
   3  28   6       20.82        5.87     26.19 o 
   4  28   6       45.24       52.85     13.87 o 
  -7  29   6        7.92       -2.68      7.02 o 
  -6  29   6       88.76       81.99     10.38 o 
  -5  29   6      162.68      163.46     12.96 o 
  -4  29   6       12.85        0.30      6.40 o 
  -3  29   6        0.08        1.20      4.97 o 
  -2  29   6        2.36       -2.19      7.08 o 
  -1  29   6       13.01       20.61      9.00 o 
   0  29   6        2.45        0.13      8.26 o 
   1  29   6       46.48       19.70     14.31 o 
   2  29   6        9.39        2.37      9.77 o 
   3  29   6       63.80       67.94     14.16 o 
  -6  30   6      112.31      100.53     25.33 o 
  -5  30   6        8.75        3.19      6.94 o 
  -4  30   6       12.73       11.79      6.65 o 
  -3  30   6       22.39       31.75      7.38 o 
  -2  30   6        0.01       -0.79      7.58 o 
  -1  30   6        1.03       -7.81      8.17 o 
   0  30   6        9.26        9.12      8.76 o 
   1  30   6        9.94       -0.51      8.84 o 
   2  30   6        7.05       10.30     11.96 o 
  -5  31   6        7.03       -6.16      8.65 o 
  -4  31   6        1.16       -0.15      9.87 o 
  -3  31   6        0.02       14.91      8.50 o 
  -2  31   6       44.96       55.63     18.64 o 
  -1  31   6       74.99      106.65     37.25 o 
   0  31   6        3.11        2.28      8.30 o 
   1  31   6       12.31        9.93     16.62 o 
  -4  32   6        0.77        2.18      8.67 o 
  -3  32   6        3.63       -3.59      9.78 o 
  -2  32   6        0.37       -7.43      7.43 o 
  -1  32   6        7.66       -0.74      8.15 o 
   0  32   6        8.19       14.75     13.03 o 
 -13   1   7       62.23       52.40      8.27 o 
 -12   1   7       80.92       90.06      7.85 o 
 -11   1   7        0.46       -3.70      4.99 o 
 -10   1   7      280.86      305.66     11.16 o 
  -9   1   7      113.17      111.32      8.83 o 
  -8   1   7       94.86      110.87      8.39 o 
  -7   1   7      429.38      431.76     11.94 o 
  -6   1   7     1280.94     1323.18     19.19 o 
  -5   1   7      308.05      278.21      8.76 o 
  -4   1   7      143.94      164.34      8.17 o 
  -3   1   7      515.93      525.53     16.61 o 
  -2   1   7        2.97        5.29      4.41 o 
  -1   1   7      149.79      155.44      8.00 o 
   0   1   7      892.04      839.22     16.99 o 
   1   1   7      106.39      100.98      7.37 o 
   2   1   7       80.38       56.57      8.00 o 
   3   1   7       58.88       49.41      8.08 o 
   4   1   7        3.14       12.80      6.69 o 
   5   1   7        9.77        7.74      6.66 o 
   6   1   7      117.34      131.94     11.62 o 
   7   1   7       41.86       36.35      8.76 o 
   8   1   7        4.74        3.17      7.69 o 
   9   1   7       16.80       15.53      9.12 o 
 -13   2   7       26.86       29.57      7.18 o 
 -12   2   7       16.82       10.71      6.18 o 
 -11   2   7       10.22        3.49      4.95 o 
 -10   2   7     2228.06     2195.26     29.37 o 
  -9   2   7       11.66       12.61      5.39 o 
  -8   2   7      233.78      229.14     10.59 o 
  -7   2   7       24.76       30.32      5.29 o 
  -6   2   7      109.05      120.42      6.53 o 
  -5   2   7      115.57      105.68      6.98 o 
  -4   2   7      774.91      748.57     15.78 o 
  -3   2   7        0.15        0.83      4.18 o 
  -2   2   7      204.55      186.19      8.41 o 
  -1   2   7        6.98       23.44      5.02 o 
   0   2   7      434.55      417.92     13.52 o 
   1   2   7      595.89      634.15     16.47 o 
   2   2   7      332.50      320.89     12.36 o 
   3   2   7       20.13       25.49      7.09 o 
   4   2   7      184.90      204.71     12.25 o 
   5   2   7      110.23      104.98     10.38 o 
   6   2   7       52.01       62.09      9.48 o 
   7   2   7        2.50        4.82      7.35 o 
   8   2   7        2.71       -5.19      7.17 o 
   9   2   7        4.99       10.40      8.63 o 
 -13   3   7        8.46        4.11      6.47 o 
 -12   3   7      173.29      159.20     10.05 o 
 -11   3   7      318.28      327.01     11.49 o 
 -10   3   7      114.97      113.32      7.92 o 
  -9   3   7       77.84       68.33      7.16 o 
  -8   3   7      308.03      293.77     12.53 o 
  -7   3   7      229.23      239.75      9.22 o 
  -6   3   7      336.68      294.79      9.79 o 
  -5   3   7        1.07        0.53      3.85 o 
  -4   3   7      134.43      132.24      7.69 o 
  -3   3   7       95.37      113.34      7.11 o 
  -2   3   7      266.38      255.94     12.70 o 
  -1   3   7     1054.07     1028.46     18.79 o 
   0   3   7       47.96       60.49      6.23 o 
   1   3   7      269.21      252.34     13.33 o 
   2   3   7        6.88        5.83      5.37 o 
   3   3   7       26.33       11.54      8.78 o 
   4   3   7      250.30      256.97     13.48 o 
   5   3   7        3.76       11.49      6.94 o 
   6   3   7      180.61      178.15     12.71 o 
   7   3   7       23.85       18.38      7.75 o 
   8   3   7        4.46       13.88      8.30 o 
 -13   4   7        0.13       -1.80      5.96 o 
 -12   4   7       22.73        7.34      5.84 o 
 -11   4   7       53.53       53.79      7.96 o 
 -10   4   7      324.30      347.47     11.50 o 
  -9   4   7       25.09       29.49      5.95 o 
  -8   4   7        5.52       12.31      4.94 o 
  -7   4   7       80.70       65.00      6.27 o 
  -6   4   7      108.92      128.46      7.92 o 
  -5   4   7       27.54       23.29      5.54 o 
  -4   4   7       69.85       64.16      6.87 o 
  -3   4   7      376.17      385.69     12.71 o 
  -2   4   7      132.73      118.28      7.29 o 
  -1   4   7       53.17       53.04      5.97 o 
   0   4   7      983.39      995.85     23.20 o 
   1   4   7        6.36       -3.07      8.39 o 
   2   4   7      350.71      309.54     15.65 o 
   3   4   7       11.79        9.19      6.85 o 
   4   4   7      120.86      128.74     10.63 o 
   5   4   7        1.96       14.59     11.36 o 
   6   4   7      262.12      260.13     14.41 o 
   7   4   7        4.87       10.04      7.39 o 
   8   4   7       20.85       48.08     11.06 o 
 -13   5   7      427.92      432.66     16.14 o 
 -12   5   7        4.09       -1.35      5.80 o 
 -11   5   7        3.09        4.65      4.94 o 
 -10   5   7      543.64      560.40     13.79 o 
  -9   5   7       31.16       34.21      5.75 o 
  -8   5   7       45.72       34.88      5.56 o 
  -7   5   7       60.93       63.69      6.15 o 
  -6   5   7       62.09       70.55      6.11 o 
  -5   5   7      145.27      165.52      8.28 o 
  -4   5   7       21.70       15.09      4.78 o 
  -3   5   7      162.94      166.41      8.19 o 
  -2   5   7       88.70       95.12      6.74 o 
  -1   5   7      211.91      226.09      9.46 o 
   0   5   7     4773.48     4678.43     59.74 o 
   1   5   7       71.93       87.60      8.07 o 
   2   5   7      292.40      245.19     11.28 o 
   3   5   7       93.23      107.97      9.76 o 
   4   5   7        2.61       -5.50      5.50 o 
   5   5   7       94.15       99.11     10.24 o 
   6   5   7       32.39       21.42      7.54 o 
   7   5   7        1.92        3.03      7.03 o 
   8   5   7        3.26       -2.29     10.34 o 
 -13   6   7        9.80        3.26      8.21 o 
 -12   6   7      288.12      295.16     13.97 o 
 -11   6   7        0.06       -3.25      5.39 o 
 -10   6   7       35.20       30.10      6.72 o 
  -9   6   7        1.67        3.21      4.86 o 
  -8   6   7      330.57      358.13     12.94 o 
  -7   6   7      613.17      613.12     14.00 o 
  -6   6   7      555.57      551.53     12.92 o 
  -5   6   7       18.59       16.17      6.01 o 
  -4   6   7      184.53      186.00      8.45 o 
  -3   6   7      120.36      116.97      7.23 o 
  -2   6   7      139.48      131.82      7.54 o 
  -1   6   7      836.23      820.31     18.53 o 
   0   6   7      138.84      148.52      9.08 o 
   1   6   7      131.17      110.12     12.79 o 
   2   6   7        0.79        4.69      6.25 o 
   3   6   7       90.78       69.83      7.68 o 
   4   6   7       11.90       12.07      6.52 o 
   5   6   7      284.58      299.69     14.55 o 
   6   6   7       20.41       16.50      8.93 o 
   7   6   7       54.26       33.75     10.07 o 
   8   6   7       36.71       41.31      9.27 o 
 -13   7   7       21.31       21.91      9.04 o 
 -12   7   7       30.80       12.67      6.63 o 
 -11   7   7      101.17       99.78      8.30 o 
 -10   7   7        0.12        5.76      5.51 o 
  -9   7   7      215.32      225.36     11.02 o 
  -8   7   7       10.34        2.58      4.59 o 
  -7   7   7       25.70       31.24      5.92 o 
  -6   7   7       65.04       65.68      6.05 o 
  -5   7   7     1000.55     1063.55     19.47 o 
  -4   7   7      202.88      213.48     11.38 o 
  -3   7   7      125.82      106.54      6.94 o 
  -2   7   7     1046.29     1096.76     21.67 o 
  -1   7   7      140.22      123.44      8.26 o 
   0   7   7      428.13      332.45     12.27 o 
   1   7   7        0.04       -4.45      5.15 o 
   2   7   7      455.35      422.23     16.80 o 
   3   7   7        2.36       11.95      5.89 o 
   4   7   7       31.52       47.21      8.15 o 
   5   7   7        4.05        8.65      8.26 o 
   6   7   7       35.54       36.14      8.49 o 
   7   7   7       49.35       56.47     11.10 o 
   8   7   7        6.77        5.07      7.65 o 
 -13   8   7        9.73        7.55      8.49 o 
 -12   8   7       31.15        5.16      7.57 o 
 -11   8   7       52.99       48.53      6.81 o 
 -10   8   7       32.70       37.81      6.82 o 
  -9   8   7       30.23       14.09      4.94 o 
  -8   8   7      114.68      120.81      9.76 o 
  -7   8   7      489.91      465.61     13.33 o 
  -6   8   7       48.14       42.57      9.00 o 
  -5   8   7       17.67       12.78      5.01 o 
  -4   8   7      175.68      152.54      8.87 o 
  -3   8   7      266.06      247.77     10.53 o 
  -2   8   7       82.72       90.55     10.95 o 
  -1   8   7       32.59       42.11      6.41 o 
   0   8   7     1080.32     1029.38     23.17 o 
   1   8   7      380.31      369.69     13.06 o 
   2   8   7       25.97       28.10      6.31 o 
   3   8   7      175.73      195.34     10.69 o 
   4   8   7      429.36      441.41     16.82 o 
   5   8   7       42.81       46.81      8.45 o 
   6   8   7       61.61       70.31     19.34 o 
   7   8   7       24.25       35.69     10.32 o 
   8   8   7       38.12       37.08      8.77 o 
 -13   9   7       31.62       43.14     10.11 o 
 -12   9   7       34.57       29.13      9.06 o 
 -11   9   7       21.66        8.78      6.42 o 
 -10   9   7      443.52      468.93     14.73 o 
  -9   9   7       38.49       58.62      6.47 o 
  -8   9   7      125.47      130.56      7.86 o 
  -7   9   7        1.67        3.66      4.52 o 
  -6   9   7      347.01      326.38     11.22 o 
  -5   9   7      243.41      291.39     11.53 o 
  -4   9   7       76.20       96.17      7.67 o 
  -3   9   7       47.87       54.00      6.56 o 
  -2   9   7       24.26       42.28      6.15 o 
  -1   9   7      657.13      604.72     18.52 o 
   0   9   7       30.52       21.67      5.73 o 
   1   9   7        0.06       -4.41      4.98 o 
   2   9   7      527.49      560.79     16.08 o 
   3   9   7       56.19       50.19      7.30 o 
   4   9   7      187.59      203.58     12.33 o 
   5   9   7       31.88       30.07      7.73 o 
   6   9   7       25.19       -3.32      9.77 o 
   7   9   7      176.56      173.01     15.28 o 
   8   9   7       15.71       14.17      7.91 o 
 -13  10   7      196.16      198.59     15.06 o 
 -12  10   7       32.73       27.21      8.84 o 
 -11  10   7      119.05      114.53     10.39 o 
 -10  10   7        0.39        5.21      5.40 o 
  -9  10   7       10.64       13.71      5.09 o 
  -8  10   7       24.23       22.31      5.21 o 
  -7  10   7      569.66      527.59     14.13 o 
  -6  10   7      222.04      183.97      8.90 o 
  -5  10   7        9.12       11.62      5.12 o 
  -4  10   7      726.51      725.38     19.23 o 
  -3  10   7       41.54       37.18      6.00 o 
  -2  10   7      205.16      219.76     10.04 o 
  -1  10   7      115.80      120.28      8.21 o 
   0  10   7        1.16       -2.86      4.56 o 
   1  10   7      139.30      141.61      9.38 o 
   2  10   7      236.12      230.26     10.98 o 
   3  10   7       11.76       19.30      6.29 o 
   4  10   7        9.43       11.12      6.57 o 
   5  10   7       40.80       42.23     11.51 o 
   6  10   7       54.56       52.74     12.17 o 
   7  10   7        0.05        4.54      9.72 o 
   8  10   7       33.48       16.77      8.07 o 
 -13  11   7       43.94       54.26     10.67 o 
 -12  11   7       10.15       13.87      8.28 o 
 -11  11   7       44.47       54.43      8.49 o 
 -10  11   7        2.75        1.44      6.06 o 
  -9  11   7      304.03      318.38     11.25 o 
  -8  11   7       57.95       61.46      6.34 o 
  -7  11   7       24.67       15.73      7.32 o 
  -6  11   7        3.31       -3.25      4.16 o 
  -5  11   7       66.40       62.13      6.91 o 
  -4  11   7      405.76      453.79     14.96 o 
  -3  11   7        0.01        1.49      4.48 o 
  -2  11   7      100.93      118.43      8.15 o 
  -1  11   7      234.16      211.43     10.05 o 
   0  11   7      250.72      246.58     16.36 o 
   1  11   7       26.15       16.77      7.42 o 
   2  11   7       38.48       54.21      7.22 o 
   3  11   7      113.03      103.67      8.86 o 
   4  11   7       70.54       77.85      9.43 o 
   5  11   7      365.88      407.24     24.69 o 
   6  11   7      103.85       85.40     11.52 o 
   7  11   7       12.62       -0.91      8.48 o 
   8  11   7        0.14       12.15      9.24 o 
 -12  12   7        0.02        0.92      7.48 o 
 -11  12   7       90.51      112.90     10.28 o 
 -10  12   7       46.01       40.99      7.77 o 
  -9  12   7      141.10      126.41      8.24 o 
  -8  12   7      216.91      194.74      8.99 o 
  -7  12   7       12.99        8.03      4.72 o 
  -6  12   7      189.77      222.78      9.60 o 
  -5  12   7       29.29       32.26      5.97 o 
  -4  12   7        4.00        1.26      4.64 o 
  -3  12   7       58.97       40.24      6.23 o 
  -2  12   7      303.14      310.27     11.60 o 
  -1  12   7      126.08      141.92      8.98 o 
   0  12   7      159.38      177.84      9.72 o 
   1  12   7      154.10      172.05      9.86 o 
   2  12   7      144.82      193.03     10.83 o 
   3  12   7       30.02       18.00      6.04 o 
   4  12   7        2.90       -5.93      5.93 o 
   5  12   7        3.03        9.12      7.85 o 
   6  12   7        1.46        7.59      8.25 o 
   7  12   7       66.59      101.88     12.79 o 
   8  12   7       36.48       45.00     10.59 o 
 -12  13   7       12.71       -2.55      7.60 o 
 -11  13   7      149.75      103.68      9.96 o 
 -10  13   7      111.71      111.04      9.81 o 
  -9  13   7        1.82        4.36      5.48 o 
  -8  13   7      155.01      170.06      9.25 o 
  -7  13   7      120.53      118.48      7.93 o 
  -6  13   7        6.47        8.21      4.62 o 
  -5  13   7      148.56      130.25     10.30 o 
  -4  13   7        7.69       13.70      5.10 o 
  -3  13   7       23.82       18.72      5.41 o 
  -2  13   7      243.65      231.02     10.38 o 
  -1  13   7      564.12      554.22     22.84 o 
   0  13   7        2.38       12.72      5.34 o 
   1  13   7      103.76      101.34      8.90 o 
   2  13   7      517.49      499.65     15.13 o 
   3  13   7      126.68      120.87     10.45 o 
   4  13   7       73.30       52.76      8.66 o 
   5  13   7       99.92      106.66     12.18 o 
   6  13   7       30.99       19.38     10.07 o 
   7  13   7        0.09       -7.55      7.55 o 
 -12  14   7       17.27       10.32      8.29 o 
 -11  14   7       78.96       83.22      9.53 o 
 -10  14   7      141.91      136.48      9.74 o 
  -9  14   7        2.12       -4.76      5.32 o 
  -8  14   7        2.13       -0.27      4.74 o 
  -7  14   7       25.10       34.50      5.78 o 
  -6  14   7        7.93        8.23      4.71 o 
  -5  14   7       70.24       88.70      6.97 o 
  -4  14   7      180.02      234.16     10.58 o 
  -3  14   7       36.74       54.46      6.64 o 
  -2  14   7      373.75      375.60     12.69 o 
  -1  14   7     1414.87     1394.75     29.35 o 
   0  14   7       26.51       30.72      6.14 o 
   1  14   7       26.22       31.84      9.96 o 
   2  14   7       10.62        3.20      6.40 o 
   3  14   7       27.80       41.50      7.94 o 
   4  14   7        7.94       17.16     11.08 o 
   5  14   7        3.57        1.60      7.38 o 
   6  14   7       42.64       39.56     10.00 o 
   7  14   7        9.24        4.60      8.48 o 
 -12  15   7        1.76       -6.99      7.25 o 
 -11  15   7        1.16        2.37      6.40 o 
 -10  15   7       34.99       27.45      6.44 o 
  -9  15   7       82.54       80.38      8.74 o 
  -8  15   7        7.68        0.61      5.37 o 
  -7  15   7        1.21        5.71      4.83 o 
  -6  15   7      339.34      301.35     14.88 o 
  -5  15   7      267.56      278.59     10.40 o 
  -4  15   7        4.48        4.78      5.12 o 
  -3  15   7       53.13       56.18      6.49 o 
  -2  15   7       81.21      101.17      7.93 o 
  -1  15   7      298.01      282.25     13.72 o 
   0  15   7        0.01        1.48      5.09 o 
   1  15   7      186.04      172.60     10.80 o 
   2  15   7      474.30      547.75     22.20 o 
   3  15   7        1.57       -3.46      5.90 o 
   4  15   7      111.17      127.38     10.99 o 
   5  15   7      239.59      224.42     15.34 o 
   6  15   7        0.14       -3.94      7.26 o 
   7  15   7        0.08        4.95      8.00 o 
 -12  16   7        6.32        8.29      8.60 o 
 -11  16   7        2.72       -1.08      6.58 o 
 -10  16   7      165.31      157.07     10.15 o 
  -9  16   7       54.29       46.78      6.88 o 
  -8  16   7       16.24       17.81      6.12 o 
  -7  16   7      128.68      129.77      9.17 o 
  -6  16   7      502.20      482.51     13.28 o 
  -5  16   7        2.22       -4.24      4.24 o 
  -4  16   7      222.93      173.67      9.44 o 
  -3  16   7        2.31        2.38      4.82 o 
  -2  16   7        3.81        4.31      4.92 o 
  -1  16   7      156.57      152.40      9.08 o 
   0  16   7        0.23       -4.76      4.76 o 
   1  16   7      417.49      436.43     16.34 o 
   2  16   7       18.19       41.38      7.78 o 
   3  16   7       23.98       19.01      6.86 o 
   4  16   7        1.38       -3.59      6.36 o 
   5  16   7       13.00       26.07     12.68 o 
   6  16   7       16.03        9.86      8.52 o 
   7  16   7        1.32        6.11      9.04 o 
 -11  17   7       55.93       47.10      8.24 o 
 -10  17   7       56.26       41.24      6.82 o 
  -9  17   7       87.57       86.17      7.95 o 
  -8  17   7       17.94       16.54      7.68 o 
  -7  17   7      322.32      265.92     11.69 o 
  -6  17   7       21.44       18.92      5.90 o 
  -5  17   7      350.35      364.37     11.73 o 
  -4  17   7       39.52       39.83      6.17 o 
  -3  17   7      123.01      126.53      8.54 o 
  -2  17   7      213.35      206.92     10.73 o 
  -1  17   7       20.27       18.69      5.82 o 
   0  17   7       44.78       52.34      7.85 o 
   1  17   7       64.85       79.16      8.88 o 
   2  17   7        3.13        7.26      6.45 o 
   3  17   7       19.83       14.71      6.83 o 
   4  17   7       48.28       42.24      8.29 o 
   5  17   7      120.67      134.17     12.82 o 
   6  17   7       10.05       11.02      8.49 o 
   7  17   7       51.53       35.11     18.48 o 
 -11  18   7      112.93       78.49      9.26 o 
 -10  18   7       38.81       34.24      6.69 o 
  -9  18   7       67.85       36.87      8.69 o 
  -8  18   7      321.20      294.38     16.29 o 
  -7  18   7        0.37        2.70      5.26 o 
  -6  18   7        0.07       11.33      5.51 o 
  -5  18   7        0.00       -0.56      4.93 o 
  -4  18   7       11.03       17.14      6.02 o 
  -3  18   7       93.01      113.20      8.22 o 
  -2  18   7      122.53      126.94      9.70 o 
  -1  18   7       49.34       70.62      8.31 o 
   0  18   7        3.14       14.01      8.79 o 
   1  18   7        0.08       -3.26      5.94 o 
   2  18   7      143.75      141.08     10.74 o 
   3  18   7      301.09      337.56     14.97 o 
   4  18   7       59.87       73.39      9.23 o 
   5  18   7      641.32      708.99     21.72 o 
   6  18   7       52.56       63.51     10.35 o 
 -11  19   7      229.90      217.59     12.58 o 
 -10  19   7      100.69      113.05      8.96 o 
  -9  19   7       16.65       23.51      6.15 o 
  -8  19   7       16.39       15.30      6.08 o 
  -7  19   7       88.18       95.82      8.47 o 
  -6  19   7       86.76       68.07      7.67 o 
  -5  19   7      519.47      558.07     15.62 o 
  -4  19   7        2.56       -1.50      4.96 o 
  -3  19   7      287.13      281.38     11.44 o 
  -2  19   7      220.69      222.13     11.61 o 
  -1  19   7       88.61       98.51      9.17 o 
   0  19   7      197.52      200.55     11.64 o 
   1  19   7       48.33       41.99      7.66 o 
   2  19   7      106.33       98.92      9.40 o 
   3  19   7       36.65       31.18      7.61 o 
   4  19   7      225.35      226.80     13.01 o 
   5  19   7      584.39      607.09     34.88 o 
   6  19   7       65.23       49.53     15.37 o 
 -11  20   7       23.02       19.42      7.16 o 
 -10  20   7        0.08       -5.51      5.51 o 
  -9  20   7        5.39        9.81      5.46 o 
  -8  20   7       66.92       75.78      8.98 o 
  -7  20   7       76.30       73.69      7.85 o 
  -6  20   7      174.09      168.99      9.96 o 
  -5  20   7        0.03       13.99      5.81 o 
  -4  20   7        1.40       -0.91      5.87 o 
  -3  20   7       35.09       15.75      6.16 o 
  -2  20   7       23.18       19.52      6.74 o 
  -1  20   7       85.82       88.52      8.91 o 
   0  20   7      225.95      213.30     11.86 o 
   1  20   7      391.15      388.42     18.71 o 
   2  20   7        7.05       -1.92      5.96 o 
   3  20   7       20.42       12.13      6.72 o 
   4  20   7       41.69       63.74      8.75 o 
   5  20   7      284.35      289.76     19.84 o 
   6  20   7       90.48       68.24     17.47 o 
 -10  21   7        3.51        8.59      6.01 o 
  -9  21   7       27.91       34.64      6.48 o 
  -8  21   7      129.19      125.58     11.53 o 
  -7  21   7       14.13        2.30      5.35 o 
  -6  21   7       99.43       82.73      7.97 o 
  -5  21   7     1549.77     1609.78     47.07 o 
  -4  21   7        1.27       -5.88      5.88 o 
  -3  21   7      174.43      177.18     12.29 o 
  -2  21   7      698.13      691.43     19.62 o 
  -1  21   7      127.09      143.45     10.28 o 
   0  21   7       37.93       30.90     10.17 o 
   1  21   7      131.71      127.26     11.68 o 
   2  21   7       23.68       25.69      6.97 o 
   3  21   7       21.58        9.28      6.67 o 
   4  21   7       14.55        8.70      8.99 o 
   5  21   7        6.59       10.12     10.15 o 
 -10  22   7       18.41       15.94      6.05 o 
  -9  22   7        4.24        2.02      5.60 o 
  -8  22   7       96.20      124.63     11.33 o 
  -7  22   7       29.10       29.20      6.34 o 
  -6  22   7        5.05        9.00      5.83 o 
  -5  22   7      905.18      953.56     23.86 o 
  -4  22   7       90.19       95.05     10.38 o 
  -3  22   7       72.18       76.27      9.51 o 
  -2  22   7       55.12       46.88      8.60 o 
  -1  22   7      578.11      607.16     18.28 o 
   0  22   7      200.35      194.68     12.23 o 
   1  22   7       11.23       27.32      6.95 o 
   2  22   7       76.17       76.19      8.55 o 
   3  22   7       17.38       16.63      9.81 o 
   4  22   7       67.87       59.06     15.58 o 
   5  22   7       34.97       31.96     10.96 o 
  -9  23   7       16.52        8.02      5.85 o 
  -8  23   7       15.20        7.76      6.48 o 
  -7  23   7      169.03      154.53     10.76 o 
  -6  23   7       79.47       87.58      8.68 o 
  -5  23   7       13.23       37.35      7.29 o 
  -4  23   7      273.35      304.66     15.21 o 
  -3  23   7       22.01        2.37     10.68 o 
  -2  23   7      486.52      442.48     17.66 o 
  -1  23   7        4.33        1.69      6.91 o 
   0  23   7      106.41      118.98     10.90 o 
   1  23   7      111.85      105.33      9.41 o 
   2  23   7       77.96       97.33      9.02 o 
   3  23   7       37.36       33.62     10.53 o 
   4  23   7       18.05        4.82      9.68 o 
   5  23   7       68.06       72.40     19.18 o 
  -9  24   7       20.29       21.09      9.36 o 
  -8  24   7      107.71      116.97      9.62 o 
  -7  24   7       12.29       19.44      6.43 o 
  -6  24   7        4.92        1.76      5.71 o 
  -5  24   7     1179.25     1203.52     26.18 o 
  -4  24   7       52.79       36.75      7.27 o 
  -3  24   7       61.90       45.99      8.98 o 
  -2  24   7        4.08        9.37      7.06 o 
  -1  24   7       46.41       31.77      8.02 o 
   0  24   7       78.60       78.65     10.59 o 
   1  24   7       20.71       31.28      7.81 o 
   2  24   7        2.33       -7.63      7.63 o 
   3  24   7        6.30        3.38      8.37 o 
   4  24   7       27.02       44.45     11.47 o 
  -8  25   7       64.27       93.10     11.86 o 
  -7  25   7       33.95       37.24      7.16 o 
  -6  25   7       69.72       75.65      8.51 o 
  -5  25   7      276.19      302.68     15.49 o 
  -4  25   7       36.72       34.13      7.00 o 
  -3  25   7        4.54       -1.64      7.25 o 
  -2  25   7       46.79       44.15      8.30 o 
  -1  25   7       58.74       56.82      8.75 o 
   0  25   7        8.22       22.27      7.32 o 
   1  25   7       12.08        8.15     10.14 o 
   2  25   7       85.69       97.84     15.48 o 
   3  25   7      298.57      325.46     23.76 o 
   4  25   7       44.53       23.49     10.40 o 
  -8  26   7        0.63        2.72     14.87 o 
  -7  26   7       97.22      101.65     12.11 o 
  -6  26   7       54.85       50.28      7.68 o 
  -5  26   7        2.26        6.29      5.84 o 
  -4  26   7       47.00       52.99      7.69 o 
  -3  26   7      383.99      412.99     23.85 o 
  -2  26   7       26.79       33.90     11.08 o 
  -1  26   7        2.67       -3.55      6.32 o 
   0  26   7       12.71       16.16     10.27 o 
   1  26   7      101.24       80.88     13.81 o 
   2  26   7      159.11      164.16     17.88 o 
   3  26   7       48.24       75.08     14.38 o 
  -7  27   7       18.45       21.92     11.22 o 
  -6  27   7        0.06       -1.03      7.51 o 
  -5  27   7      402.66      464.63     15.69 o 
  -4  27   7       55.28       62.13      7.82 o 
  -3  27   7        8.32        5.35      7.00 o 
  -2  27   7       36.93       41.97      9.60 o 
  -1  27   7       28.88       37.65      7.88 o 
   0  27   7        0.78       -0.91      8.86 o 
   1  27   7       12.28       23.29     10.92 o 
   2  27   7        0.58       11.72     10.53 o 
  -6  28   7       12.67       16.77      8.18 o 
  -5  28   7      145.95      161.36     10.11 o 
  -4  28   7       63.91       61.44      7.79 o 
  -3  28   7        2.19       -6.02      6.49 o 
  -2  28   7       14.97       21.94      7.18 o 
  -1  28   7       97.11       87.27     13.46 o 
   0  28   7        4.26        6.18      9.58 o 
   1  28   7       57.70       72.73     23.72 o 
   2  28   7        0.12       -9.29      9.29 o 
  -6  29   7        6.12       12.65      7.97 o 
  -5  29   7       72.04       71.81     10.28 o 
  -4  29   7       18.23       20.15      6.31 o 
  -3  29   7       11.06        7.20      5.84 o 
  -2  29   7       45.30       30.51     18.15 o 
  -1  29   7       38.22       46.48     11.41 o 
   0  29   7        0.73        4.37      9.30 o 
   1  29   7        2.83       -5.09     19.88 o 
  -4  30   7       31.67       24.91      8.28 o 
  -3  30   7        9.34       18.24      7.38 o 
  -2  30   7        7.76       21.23      9.48 o 
  -1  30   7        1.80        3.47      9.40 o 
 -13   0   8       16.97       23.94      9.02 o 
 -12   0   8       32.50       38.49      9.39 o 
 -11   0   8      330.47      323.08     19.45 o 
 -10   0   8       59.73       69.52     15.24 o 
  -9   0   8     1015.43     1022.23     31.03 o 
  -8   0   8      263.46      240.73     24.38 o 
  -7   0   8      255.72      249.97     16.05 o 
  -6   0   8      140.05      143.24     12.80 o 
  -5   0   8      710.38      758.93     24.64 o 
  -4   0   8      460.77      506.59     22.32 o 
  -3   0   8      172.83      146.72     12.26 o 
  -2   0   8      179.09      196.72     14.75 o 
  -1   0   8      116.62      110.97     11.41 o 
   0   0   8      659.39      583.77     26.81 o 
   1   0   8     1116.08     1146.31     53.08 o 
   2   0   8      206.81      278.35     32.71 o 
   3   0   8      826.07      836.24     33.69 o 
   4   0   8        0.50        6.63      9.71 o 
   5   0   8        5.22       -5.85     25.94 o 
   6   0   8        7.00        5.82     10.64 o 
   7   0   8        0.18      -10.01     10.01 o 
 -13   1   8      245.35      283.62     13.23 o 
 -12   1   8      174.68      195.26     10.34 o 
 -11   1   8        0.02        3.67      7.62 o 
 -10   1   8      612.63      646.67     17.90 o 
  -9   1   8      221.09      202.61     11.00 o 
  -8   1   8      527.64      548.21     15.80 o 
  -7   1   8      214.37      179.18      9.94 o 
  -6   1   8       88.46       81.96      6.89 o 
  -5   1   8      107.80      119.00      8.35 o 
  -4   1   8       34.38       42.18      7.03 o 
  -3   1   8      113.64      134.93      8.61 o 
  -2   1   8      218.38      215.55      9.95 o 
  -1   1   8      230.68      244.49     11.63 o 
   0   1   8      132.53      140.51     11.17 o 
   1   1   8        0.12        7.70      6.78 o 
   2   1   8      190.67      165.93     16.07 o 
   3   1   8      160.92      155.11     12.01 o 
   4   1   8      129.30      111.68     11.17 o 
   5   1   8        3.95       -6.61      6.61 o 
   6   1   8      148.07      169.41     13.47 o 
   7   1   8        1.83       13.10      8.60 o 
 -13   2   8       15.48        9.25      6.64 o 
 -12   2   8      122.99      125.85      9.88 o 
 -11   2   8      182.31      191.75     10.52 o 
 -10   2   8      450.37      479.27     18.00 o 
  -9   2   8      240.80      215.94     13.53 o 
  -8   2   8       55.59       43.41      7.18 o 
  -7   2   8      263.78      292.40     13.24 o 
  -6   2   8      424.59      422.52     13.27 o 
  -5   2   8        7.04       12.21      5.51 o 
  -4   2   8       27.29       16.91      5.39 o 
  -3   2   8      487.47      518.17     14.20 o 
  -2   2   8      995.21      998.10     19.83 o 
  -1   2   8      331.75      331.53     18.39 o 
   0   2   8       19.39       34.30      6.81 o 
   1   2   8      104.97       83.02      9.82 o 
   2   2   8       22.64        3.67      6.70 o 
   3   2   8      243.99      238.14     13.85 o 
   4   2   8       89.53       84.67     11.87 o 
   5   2   8       26.39       59.68      9.69 o 
   6   2   8       40.94       42.60      9.84 o 
   7   2   8       73.66       96.16     11.96 o 
 -13   3   8        8.05       17.59      7.06 o 
 -12   3   8        0.37       -6.07      6.07 o 
 -11   3   8        2.88       -3.05      6.02 o 
 -10   3   8        1.72       27.76      6.85 o 
  -9   3   8      165.87      162.22     10.26 o 
  -8   3   8      273.30      223.30     11.14 o 
  -7   3   8       85.32       88.75      8.02 o 
  -6   3   8      263.80      249.24      9.82 o 
  -5   3   8        2.39        5.96      5.18 o 
  -4   3   8      416.82      424.26     13.27 o 
  -3   3   8      254.55      237.50     10.22 o 
  -2   3   8       21.61       35.91      7.33 o 
  -1   3   8       21.00       40.96      7.15 o 
   0   3   8      886.58      879.68     20.88 o 
   1   3   8      366.53      385.24     16.36 o 
   2   3   8      105.81       94.95     10.81 o 
   3   3   8      139.06      115.51     10.99 o 
   4   3   8        8.38       10.39      7.51 o 
   5   3   8       88.94      117.15     11.93 o 
   6   3   8       49.91       29.93      8.91 o 
   7   3   8      156.04      165.37     14.18 o 
 -13   4   8        4.56        1.74      6.23 o 
 -12   4   8       47.80       47.62      8.33 o 
 -11   4   8        4.57       -1.53      5.85 o 
 -10   4   8     2044.00     2155.68     38.21 o 
  -9   4   8      121.63      106.98      8.97 o 
  -8   4   8      207.87      187.49     10.31 o 
  -7   4   8      381.27      313.67     11.04 o 
  -6   4   8      300.36      299.39     10.60 o 
  -5   4   8      173.20      178.82      9.45 o 
  -4   4   8       10.03        3.36      5.02 o 
  -3   4   8      171.29      169.46     11.07 o 
  -2   4   8        3.45       -1.37      5.34 o 
  -1   4   8        7.68        1.75      5.57 o 
   0   4   8      658.33      669.50     18.25 o 
   1   4   8      636.56      706.04     21.20 o 
   2   4   8        2.02       -5.69      5.69 o 
   3   4   8       19.05       12.57      7.30 o 
   4   4   8      104.27      115.47     11.32 o 
   5   4   8      112.85      111.69     11.49 o 
   6   4   8       10.88        4.40      7.75 o 
   7   4   8        6.25       29.84     10.69 o 
 -13   5   8        1.04        2.03      6.04 o 
 -12   5   8        4.91       15.02      6.90 o 
 -11   5   8       27.07       22.98      7.22 o 
 -10   5   8       41.55       67.42      9.23 o 
  -9   5   8       23.26       16.96      7.07 o 
  -8   5   8      226.60      245.86     12.41 o 
  -7   5   8        8.28        8.01      5.45 o 
  -6   5   8      322.95      311.74     11.61 o 
  -5   5   8      114.17       97.78      8.65 o 
  -4   5   8       69.46       69.32      7.72 o 
  -3   5   8      353.38      361.21     15.41 o 
  -2   5   8       88.82       93.22      8.45 o 
  -1   5   8      250.60      243.47     11.55 o 
   0   5   8      101.56      109.82      9.05 o 
   1   5   8       40.07       53.00      7.81 o 
   2   5   8      250.76      269.18     14.18 o 
   3   5   8        0.00       -4.27      6.15 o 
   4   5   8      289.39      289.11     15.16 o 
   5   5   8      134.30      140.74     12.21 o 
   6   5   8        2.25       10.70      7.72 o 
   7   5   8        1.17       -5.77      8.83 o 
 -12   6   8       14.46       10.58      7.38 o 
 -11   6   8        0.99        0.57      6.06 o 
 -10   6   8       55.08       73.15      9.45 o 
  -9   6   8        0.41        0.98      8.77 o 
  -8   6   8      235.87      212.84     12.05 o 
  -7   6   8       41.97       43.82      6.64 o 
  -6   6   8       44.30       68.26      7.15 o 
  -5   6   8       19.37       16.60      6.15 o 
  -4   6   8        2.41        0.57      5.22 o 
  -3   6   8      282.55      290.28     13.37 o 
  -2   6   8       78.92       85.71      9.84 o 
  -1   6   8        3.21       -4.34      5.80 o 
   0   6   8      200.71      239.13     11.68 o 
   1   6   8      189.67      183.52     10.80 o 
   2   6   8      215.72      199.75     12.69 o 
   3   6   8        1.58       -4.96      6.08 o 
   4   6   8      106.91      108.43     11.20 o 
   5   6   8       58.75       47.08      8.97 o 
   6   6   8       11.41        5.10     11.42 o 
   7   6   8        1.45        4.60      9.74 o 
 -12   7   8        0.02       -6.55      6.55 o 
 -11   7   8       23.14       24.76      7.18 o 
 -10   7   8      745.42      789.31     25.46 o 
  -9   7   8      298.56      273.12     13.37 o 
  -8   7   8        7.87        9.38      5.51 o 
  -7   7   8       14.19        7.79      5.49 o 
  -6   7   8       13.32        8.86      5.12 o 
  -5   7   8       22.71       17.12      6.24 o 
  -4   7   8       11.74       11.48      5.77 o 
  -3   7   8       23.14       32.55      6.69 o 
  -2   7   8        5.20        9.41      5.67 o 
  -1   7   8      240.11      221.18     11.80 o 
   0   7   8      741.40      716.38     22.28 o 
   1   7   8       29.74       25.08      6.85 o 
   2   7   8       60.34       63.81      9.04 o 
   3   7   8       66.66       75.86      9.70 o 
   4   7   8       15.47       13.64      7.56 o 
   5   7   8        1.36       -3.91      9.68 o 
   6   7   8        8.79       12.79      9.45 o 
   7   7   8        5.74       20.64     10.06 o 
 -12   8   8        0.20        3.19      6.90 o 
 -11   8   8       20.66       28.70      7.12 o 
 -10   8   8        0.42        1.26      6.33 o 
  -9   8   8      129.93      137.67     12.89 o 
  -8   8   8       11.23        5.98      5.42 o 
  -7   8   8      543.68      601.27     22.06 o 
  -6   8   8      215.00      207.35     10.03 o 
  -5   8   8        5.16       -2.57      5.18 o 
  -4   8   8      477.66      470.70     15.10 o 
  -3   8   8        4.75        4.10      5.45 o 
  -2   8   8      540.82      514.32     20.59 o 
  -1   8   8      333.19      365.78     13.63 o 
   0   8   8      110.28      120.53      9.35 o 
   1   8   8        1.63       10.09      6.23 o 
   2   8   8       16.42        1.09      6.58 o 
   3   8   8       64.63       81.68      9.94 o 
   4   8   8        2.36       -3.83      6.70 o 
   5   8   8        0.19       -1.09      8.04 o 
   6   8   8      139.38      141.55     24.34 o 
   7   8   8        0.64       -6.52      8.50 o 
 -12   9   8       91.21      107.46     11.26 o 
 -11   9   8        4.88       -0.04      6.71 o 
 -10   9   8        1.12       -1.04      6.08 o 
  -9   9   8        3.79        9.68      6.41 o 
  -8   9   8        0.94       -4.36      4.94 o 
  -7   9   8       21.69       24.42      6.01 o 
  -6   9   8      232.32      201.72      9.94 o 
  -5   9   8       41.79       43.26      6.96 o 
  -4   9   8        0.40       14.66      5.95 o 
  -3   9   8      266.22      288.44     12.38 o 
  -2   9   8        3.55       13.18      5.92 o 
  -1   9   8      137.13      134.40      9.57 o 
   0   9   8       58.89       65.49      7.88 o 
   1   9   8       28.22       25.83      6.73 o 
   2   9   8       49.74       27.95      6.93 o 
   3   9   8      106.51      111.77     14.63 o 
   4   9   8       62.46       50.43      9.27 o 
   5   9   8       28.74       29.57      9.45 o 
   6   9   8       23.26       35.40     10.90 o 
   7   9   8        0.62       -8.12      8.12 o 
 -12  10   8        3.31        6.18      7.27 o 
 -11  10   8       16.11       23.28      8.82 o 
 -10  10   8      132.34      122.59     10.57 o 
  -9  10   8       18.31       18.39      7.00 o 
  -8  10   8       61.53       89.56      8.15 o 
  -7  10   8       37.18       26.46      7.62 o 
  -6  10   8       55.87       69.31      7.25 o 
  -5  10   8       31.24       33.39      6.94 o 
  -4  10   8      618.89      621.21     17.21 o 
  -3  10   8        0.00       -5.89      5.89 o 
  -2  10   8      188.26      202.67     10.96 o 
  -1  10   8        7.96       11.45      6.48 o 
   0  10   8       34.00       41.60      7.40 o 
   1  10   8       30.26       18.52      9.72 o 
   2  10   8        6.37        8.97      6.16 o 
   3  10   8      158.17      166.96     16.24 o 
   4  10   8        1.38        6.92      8.44 o 
   5  10   8      109.41      117.45     13.48 o 
   6  10   8      114.28      124.22     14.26 o 
 -12  11   8        0.77       -6.63      6.63 o 
 -11  11   8      231.28      244.41     13.87 o 
 -10  11   8      125.34      163.76     13.35 o 
  -9  11   8        0.68        0.55      5.40 o 
  -8  11   8      100.59       95.05      8.33 o 
  -7  11   8       28.66       28.47      6.60 o 
  -6  11   8        7.73       11.00      5.22 o 
  -5  11   8      190.10      199.15     10.96 o 
  -4  11   8        0.83        3.10      5.36 o 
  -3  11   8      110.18      125.54      9.25 o 
  -2  11   8      104.92      130.42      9.41 o 
  -1  11   8       11.14        7.57      5.87 o 
   0  11   8       49.63       35.80      7.45 o 
   1  11   8       19.05       27.80      6.85 o 
   2  11   8       87.94       88.75      8.91 o 
   3  11   8       20.04       14.37     10.15 o 
   4  11   8      415.54      395.06     19.83 o 
   5  11   8        7.06       18.08     14.99 o 
   6  11   8       76.98       58.03     12.02 o 
 -12  12   8       30.45       35.68      8.43 o 
 -11  12   8       77.31       79.14     10.24 o 
 -10  12   8       15.41        0.30      6.83 o 
  -9  12   8      306.96      297.56     12.53 o 
  -8  12   8        1.44       14.77      5.78 o 
  -7  12   8       30.88       18.27      5.75 o 
  -6  12   8      136.96      150.75      9.02 o 
  -5  12   8       14.61        5.34      6.15 o 
  -4  12   8       82.73       98.81     10.57 o 
  -3  12   8      245.20      257.84     11.86 o 
  -2  12   8        1.98        8.12      5.56 o 
  -1  12   8        2.04       -5.24      5.43 o 
   0  12   8       10.59       17.92      6.26 o 
   1  12   8      100.58      115.33      9.44 o 
   2  12   8       14.69       13.70      6.33 o 
   3  12   8       23.89        9.94      8.76 o 
   4  12   8      123.77      128.52     13.73 o 
   5  12   8        7.77       19.62     13.10 o 
   6  12   8       14.36       19.10     13.13 o 
 -11  13   8       12.61        5.82      7.30 o 
 -10  13   8        1.07        4.39      7.35 o 
  -9  13   8      218.22      225.67     12.36 o 
  -8  13   8       41.57       33.36      6.73 o 
  -7  13   8       14.20       18.84      5.84 o 
  -6  13   8       35.73       19.23      5.67 o 
  -5  13   8       42.49       31.30      6.64 o 
  -4  13   8       42.19       38.76      7.63 o 
  -3  13   8       33.96       34.91      6.73 o 
  -2  13   8        4.98        2.89      8.24 o 
  -1  13   8      225.31      183.02     10.43 o 
   0  13   8       89.86      103.93      9.05 o 
   1  13   8      199.66      166.49     10.53 o 
   2  13   8        8.50       -1.35      6.62 o 
   3  13   8      189.22      182.37     12.81 o 
   4  13   8        6.63       17.26      8.86 o 
   5  13   8      102.92      110.79     13.16 o 
   6  13   8       76.52       50.93     11.83 o 
 -11  14   8      291.07      286.02     14.70 o 
 -10  14   8       17.74       13.34      8.26 o 
  -9  14   8        2.22        8.20      6.18 o 
  -8  14   8        0.73        5.12      8.17 o 
  -7  14   8        1.97        0.31      4.90 o 
  -6  14   8       41.37       36.67      6.18 o 
  -5  14   8       47.56       49.67      7.36 o 
  -4  14   8      179.17      166.38     10.21 o 
  -3  14   8       45.99       50.02      7.15 o 
  -2  14   8        1.36        4.99      5.72 o 
  -1  14   8      215.84      226.47     11.54 o 
   0  14   8      100.50      120.93     12.02 o 
   1  14   8       75.46       57.77      8.90 o 
   2  14   8       34.43       34.85      8.17 o 
   3  14   8       96.14      119.18     11.25 o 
   4  14   8       78.34       77.48     11.80 o 
   5  14   8       44.83       46.94     10.81 o 
   6  14   8       30.91       30.45     10.02 o 
 -11  15   8       29.44       23.34     10.90 o 
 -10  15   8       11.00        3.78      7.64 o 
  -9  15   8        3.97        0.87      5.98 o 
  -8  15   8       32.29       46.24      7.61 o 
  -7  15   8       52.74       50.36      6.92 o 
  -6  15   8        1.18        8.16      5.43 o 
  -5  15   8      399.70      398.65     14.23 o 
  -4  15   8       33.67       24.01      8.36 o 
  -3  15   8        5.79       11.56      7.37 o 
  -2  15   8      440.59      444.44     15.61 o 
  -1  15   8      147.58      179.96     15.80 o 
   0  15   8       23.58       27.92      7.48 o 
   1  15   8        0.01       -0.75      6.18 o 
   2  15   8       48.29       48.06      8.97 o 
   3  15   8       41.91       30.50      8.29 o 
   4  15   8        2.30       11.36      8.85 o 
   5  15   8       29.38       41.16     10.20 o 
   6  15   8        1.99        7.45     10.43 o 
 -11  16   8       26.47       25.33      8.09 o 
 -10  16   8      230.20      195.49     13.86 o 
  -9  16   8        0.37       -5.53      5.53 o 
  -8  16   8        4.01       10.68      6.03 o 
  -7  16   8      227.10      205.67     13.37 o 
  -6  16   8      267.77      293.73     11.63 o 
  -5  16   8       54.83       50.81      7.84 o 
  -4  16   8       49.30       60.02      7.55 o 
  -3  16   8      188.05      201.85     10.89 o 
  -2  16   8        0.25        5.08      6.90 o 
  -1  16   8       31.29       48.68      8.09 o 
   0  16   8       59.31       59.67      8.80 o 
   1  16   8        6.03        9.33      7.37 o 
   2  16   8      227.56      252.38     14.34 o 
   3  16   8        6.34       10.74      7.39 o 
   4  16   8       19.57       -1.21      7.83 o 
   5  16   8        0.52        6.36      8.77 o 
 -11  17   8      259.06      258.53     15.65 o 
 -10  17   8       71.32       86.62     10.78 o 
  -9  17   8        5.82        6.41      6.07 o 
  -8  17   8        8.84       15.55      6.36 o 
  -7  17   8       73.50       77.46      8.47 o 
  -6  17   8        8.72       19.25      6.28 o 
  -5  17   8        0.14        3.30      6.62 o 
  -4  17   8      434.07      461.79     15.26 o 
  -3  17   8       28.04       33.67      8.09 o 
  -2  17   8        0.70       -1.68      5.21 o 
  -1  17   8       84.90       83.46      9.61 o 
   0  17   8      522.26      479.31     17.67 o 
   1  17   8      136.72      123.30     11.07 o 
   2  17   8       75.49       92.43     10.55 o 
   3  17   8       81.92       86.11     10.46 o 
   4  17   8       70.50       50.58     12.87 o 
   5  17   8       16.95       20.13      9.68 o 
 -10  18   8       36.59       26.86      7.74 o 
  -9  18   8        9.83       -4.81      6.13 o 
  -8  18   8       31.61       35.11      7.33 o 
  -7  18   8       94.76       77.34      8.61 o 
  -6  18   8       99.89      105.79      9.12 o 
  -5  18   8      453.68      486.78     15.58 o 
  -4  18   8       73.40       79.98      8.37 o 
  -3  18   8      238.84      231.13     11.58 o 
  -2  18   8       42.35       30.64      7.70 o 
  -1  18   8       30.84       33.48      7.83 o 
   0  18   8      102.84      117.01     18.71 o 
   1  18   8      106.90      103.46     11.24 o 
   2  18   8        5.60       18.94      7.66 o 
   3  18   8      174.70      189.18     18.99 o 
   4  18   8        0.73       -3.93      8.08 o 
   5  18   8       10.98       28.85      9.93 o 
 -10  19   8        0.01        0.39      6.48 o 
  -9  19   8        0.63       -3.44      8.58 o 
  -8  19   8       82.53       88.71      8.92 o 
  -7  19   8       26.21       20.58      8.60 o 
  -6  19   8        1.02        7.06      5.79 o 
  -5  19   8      715.16      737.11     19.16 o 
  -4  19   8       20.91       17.25     10.16 o 
  -3  19   8       72.99       74.96      9.16 o 
  -2  19   8        1.76       -5.32      6.07 o 
  -1  19   8       39.40       49.25      9.56 o 
   0  19   8      117.71      121.99     10.77 o 
   1  19   8      129.29      134.74     11.25 o 
   2  19   8      104.53       95.91     10.31 o 
   3  19   8       38.14       31.57      8.28 o 
   4  19   8        0.10       10.17      8.19 o 
 -10  20   8       59.00       72.61      9.28 o 
  -9  20   8       17.13       28.06     10.03 o 
  -8  20   8       20.16       19.06      6.52 o 
  -7  20   8        8.45        4.71      5.87 o 
  -6  20   8       22.55       25.73      6.64 o 
  -5  20   8      129.88      142.45      9.88 o 
  -4  20   8        0.31        1.24      7.38 o 
  -3  20   8       26.61       22.40      8.68 o 
  -2  20   8      102.85      107.50     10.11 o 
  -1  20   8      220.03      261.98     18.14 o 
   0  20   8      208.13      267.66     14.10 o 
   1  20   8      119.23      147.97     11.50 o 
   2  20   8        0.43       -0.66      6.71 o 
   3  20   8        3.55       16.64      7.53 o 
   4  20   8      179.21      152.35     13.71 o 
  -9  21   8       23.31       18.64      6.84 o 
  -8  21   8       76.62       79.52      8.95 o 
  -7  21   8       83.12       64.65      8.20 o 
  -6  21   8       28.41       27.74      7.64 o 
  -5  21   8        6.50       14.96      7.04 o 
  -4  21   8      304.02      281.86     18.64 o 
  -3  21   8       11.52       26.94      8.40 o 
  -2  21   8       27.05       33.02      8.92 o 
  -1  21   8      115.88      117.56     10.54 o 
   0  21   8        2.36       15.64      7.04 o 
   1  21   8       40.67       29.79      7.77 o 
   2  21   8       41.54       49.64      8.89 o 
   3  21   8       15.83       18.24      7.98 o 
   4  21   8      169.52      177.71     17.36 o 
  -9  22   8        4.93        3.40      7.74 o 
  -8  22   8       13.73        6.48      8.29 o 
  -7  22   8        1.21        0.44      6.20 o 
  -6  22   8       17.32       18.66      7.31 o 
  -5  22   8      330.81      325.75     14.78 o 
  -4  22   8      160.41      139.95     12.41 o 
  -3  22   8        3.37       -2.39      7.34 o 
  -2  22   8       61.03       75.02     10.60 o 
  -1  22   8        3.82        7.70      7.56 o 
   0  22   8       20.77        8.13      8.24 o 
   1  22   8       66.89       71.38      9.46 o 
   2  22   8       18.91       19.17      7.44 o 
   3  22   8      156.02      193.00     17.29 o 
  -8  23   8       29.20       19.47      8.82 o 
  -7  23   8       20.97       30.20      7.68 o 
  -6  23   8       91.49       75.62      9.21 o 
  -5  23   8      121.55      104.31      9.87 o 
  -4  23   8       11.67       -1.02      7.43 o 
  -3  23   8        2.09       -7.15      7.15 o 
  -2  23   8      183.75      193.22     13.88 o 
  -1  23   8       39.03       43.35      9.20 o 
   0  23   8       37.94       36.96      9.19 o 
   1  23   8      206.23      264.95     14.07 o 
   2  23   8       46.99       34.84      9.86 o 
   3  23   8       73.98       63.88     13.54 o 
  -8  24   8        0.09       -6.02      6.02 o 
  -7  24   8        6.64       -6.13      6.13 o 
  -6  24   8       88.11      107.63     13.16 o 
  -5  24   8      284.00      290.68     14.07 o 
  -4  24   8       26.14       19.50      8.71 o 
  -3  24   8        1.73        9.46      8.08 o 
  -2  24   8        8.63       21.42      8.17 o 
  -1  24   8        1.97        1.94      7.16 o 
   0  24   8       13.31       16.13      8.03 o 
   1  24   8       31.62       42.61      9.24 o 
   2  24   8       53.85       63.43     14.23 o 
  -7  25   8        9.68        1.75      7.11 o 
  -6  25   8      263.14      287.89     14.04 o 
  -5  25   8       41.51       22.16      7.39 o 
  -4  25   8       17.68       19.30     11.74 o 
  -3  25   8      306.71      310.03     19.70 o 
  -2  25   8        0.59        2.64      7.47 o 
  -1  25   8        1.29        3.24      7.70 o 
   0  25   8       49.11       41.02      8.70 o 
   1  25   8        1.02        1.62     10.52 o 
  -6  26   8      125.78      138.28     10.87 o 
  -5  26   8      153.54      169.86     11.61 o 
  -4  26   8        0.64       -5.76      5.76 o 
  -3  26   8       21.30       26.74      8.84 o 
  -2  26   8       21.91       22.35      8.37 o 
  -1  26   8      111.55      124.59     17.21 o 
   0  26   8        2.23        9.62     10.76 o 
   1  26   8       13.26        1.06     10.82 o 
  -5  27   8      432.42      468.76     17.02 o 
  -4  27   8       18.83       15.09      7.28 o 
  -3  27   8        1.98       -5.52      7.30 o 
  -2  27   8        7.89       15.62      7.96 o 
  -1  27   8       24.85       24.81     11.47 o 
 -12   1   9       43.11       55.95     11.01 o 
 -11   1   9       49.83       77.49     10.12 o 
 -10   1   9      214.60      234.93     13.88 o 
  -9   1   9        0.59        4.55      6.77 o 
  -8   1   9        6.79       -1.98      6.04 o 
  -7   1   9       25.76       23.78      6.96 o 
  -6   1   9      183.63      185.86     10.55 o 
  -5   1   9       75.44       78.20      9.24 o 
  -4   1   9      206.94      208.67     12.00 o 
  -3   1   9      147.66      125.43     13.12 o 
  -2   1   9       49.44       51.13      9.31 o 
  -1   1   9       41.60       40.32      8.62 o 
   0   1   9       28.13       49.35      9.92 o 
   1   1   9        2.03        1.04     11.43 o 
   2   1   9        0.48       -6.86      6.86 o 
   3   1   9       80.81       89.59     11.43 o 
   4   1   9        0.32        4.18      7.62 o 
   5   1   9       39.00       24.04      9.01 o 
   6   1   9       38.19       41.06     13.99 o 
 -12   2   9       85.09       63.11      9.85 o 
 -11   2   9      289.77      320.17     16.02 o 
 -10   2   9       74.49       94.30     10.30 o 
  -9   2   9      106.24      105.32     10.63 o 
  -8   2   9      270.45      262.17     13.75 o 
  -7   2   9        7.50       13.11      7.00 o 
  -6   2   9       16.15       17.05      6.91 o 
  -5   2   9       79.14       78.92      8.96 o 
  -4   2   9       67.15       60.38     11.52 o 
  -3   2   9        0.00        2.59      6.33 o 
  -2   2   9        0.02        0.14      6.84 o 
  -1   2   9      160.00      130.88     11.82 o 
   0   2   9       41.09       52.96      9.38 o 
   1   2   9      147.55      174.32     15.03 o 
   2   2   9       14.72        9.76      7.37 o 
   3   2   9      116.21      130.03     12.52 o 
   4   2   9        5.33        5.09      7.64 o 
   5   2   9       18.29       19.53     12.19 o 
   6   2   9       49.21       52.41     11.12 o 
 -12   3   9       32.62       31.23      9.01 o 
 -11   3   9        0.04       12.27      7.54 o 
 -10   3   9      446.47      453.57     17.64 o 
  -9   3   9       80.25       75.74      9.81 o 
  -8   3   9       14.58       29.19      7.83 o 
  -7   3   9        4.75       -5.79      5.94 o 
  -6   3   9        1.34        7.10      6.44 o 
  -5   3   9      258.80      233.76     12.46 o 
  -4   3   9        0.23        5.64      6.22 o 
  -3   3   9        4.09       -5.64      5.64 o 
  -2   3   9       14.03       12.43      6.65 o 
  -1   3   9      125.66      137.83     14.00 o 
   0   3   9      427.20      401.96     20.69 o 
   1   3   9      323.76      328.21     16.41 o 
   2   3   9        8.77        5.51      7.60 o 
   3   3   9       17.55       20.60      8.17 o 
   4   3   9      297.39      297.59     16.42 o 
   5   3   9       64.55       51.29     10.48 o 
   6   3   9        5.84       -0.17      8.29 o 
 -12   4   9      131.75      164.18     13.14 o 
 -11   4   9        0.60        4.13      8.33 o 
 -10   4   9      888.00      885.26     23.85 o 
  -9   4   9       19.96       24.27      7.78 o 
  -8   4   9       31.01       36.35      8.07 o 
  -7   4   9        8.99        9.62      6.74 o 
  -6   4   9       42.49       30.11      6.50 o 
  -5   4   9        0.05        5.60      6.43 o 
  -4   4   9      106.44       92.87      9.27 o 
  -3   4   9       51.16       42.57      7.68 o 
  -2   4   9        0.06        4.24      6.13 o 
  -1   4   9      112.12      111.94     11.18 o 
   0   4   9      454.15      439.73     19.94 o 
   1   4   9        8.71       17.52      7.88 o 
   2   4   9       35.40       41.90      9.30 o 
   3   4   9        0.68       -2.83      6.75 o 
   4   4   9       34.09       35.05      9.26 o 
   5   4   9        0.88        6.05      7.73 o 
 -12   5   9       29.72       40.91      9.53 o 
 -11   5   9       14.34        5.93      7.28 o 
 -10   5   9       18.48       46.07      8.93 o 
  -9   5   9        4.20        9.72      7.22 o 
  -8   5   9       72.19       97.98      9.96 o 
  -7   5   9       59.99       61.10      8.86 o 
  -6   5   9       38.04       26.88      6.45 o 
  -5   5   9       46.84       50.05     10.36 o 
  -4   5   9      373.80      347.15     14.42 o 
  -3   5   9        2.90        0.70      5.98 o 
  -2   5   9       93.40       75.69      8.92 o 
  -1   5   9       20.74       30.51     12.13 o 
   0   5   9        2.24       -3.43      8.23 o 
   1   5   9       34.33       38.39     10.48 o 
   2   5   9      118.10      108.55     13.51 o 
   3   5   9      127.50      145.54     12.88 o 
   4   5   9        0.79       -2.31      6.97 o 
   5   5   9        0.99        7.02      8.03 o 
 -11   6   9      160.18      237.98     14.24 o 
 -10   6   9       75.66       83.39     10.17 o 
  -9   6   9       29.09       21.79      7.52 o 
  -8   6   9       16.64        9.90      6.87 o 
  -7   6   9        1.48       -0.67      6.17 o 
  -6   6   9        0.80        1.82      5.40 o 
  -5   6   9       93.53       92.60     10.92 o 
  -4   6   9       20.44       25.43      7.17 o 
  -3   6   9      178.70      176.27     11.24 o 
  -2   6   9      123.34      114.83      9.98 o 
  -1   6   9      227.14      252.73     12.92 o 
   0   6   9      296.31      283.01     15.34 o 
   1   6   9       14.43       23.09      9.59 o 
   2   6   9        0.03        6.32      7.51 o 
   3   6   9        4.31        8.04      8.43 o 
   4   6   9       21.28       21.52      8.61 o 
   5   6   9       34.93       28.77     10.73 o 
 -11   7   9       25.86       43.68      8.93 o 
 -10   7   9       68.17       71.71      9.47 o 
  -9   7   9       49.54       33.31      8.10 o 
  -8   7   9       47.51       62.52      8.75 o 
  -7   7   9       81.42       85.65      8.37 o 
  -6   7   9       96.63      102.82      8.55 o 
  -5   7   9      191.93      172.46     11.11 o 
  -4   7   9        1.45        0.20      5.91 o 
  -3   7   9      124.82      115.99      9.80 o 
  -2   7   9       32.73       31.40      7.47 o 
  -1   7   9       11.94       22.01      6.95 o 
   0   7   9       67.14       93.40     11.36 o 
   1   7   9       43.62       38.46      9.36 o 
   2   7   9       14.77       10.17      7.77 o 
   3   7   9       12.76        9.90     12.31 o 
   4   7   9        0.11       -7.15      7.15 o 
   5   7   9        1.58       -4.71      8.56 o 
 -11   8   9       11.87       29.04      8.29 o 
 -10   8   9       96.52       87.79     12.07 o 
  -9   8   9       44.17       38.73      8.41 o 
  -8   8   9        5.52        9.38      6.87 o 
  -7   8   9       15.02       12.44      5.80 o 
  -6   8   9       27.95       35.39      6.54 o 
  -5   8   9       28.78       46.90      9.36 o 
  -4   8   9        3.24        5.84      6.10 o 
  -3   8   9      267.79      283.18     16.33 o 
  -2   8   9        1.15       -0.73      5.99 o 
  -1   8   9       78.51       80.63      8.95 o 
   0   8   9      102.94      114.14     10.22 o 
   1   8   9       41.32       53.42      9.51 o 
   2   8   9       35.53       40.76      9.08 o 
   3   8   9       14.41        0.13      7.42 o 
   4   8   9        5.34       -3.66     11.76 o 
   5   8   9        0.00        2.28      8.75 o 
 -11   9   9       17.58       12.59      8.49 o 
 -10   9   9        1.21        9.21      7.17 o 
  -9   9   9       10.44        2.88      6.86 o 
  -8   9   9       10.02        5.23      7.58 o 
  -7   9   9        8.58        9.74      6.06 o 
  -6   9   9       53.96       67.43      7.61 o 
  -5   9   9       73.79       62.09      8.17 o 
  -4   9   9       13.98       21.09      6.80 o 
  -3   9   9       79.26       83.35      8.80 o 
  -2   9   9       12.43        9.15      6.51 o 
  -1   9   9       37.87       53.37      8.18 o 
   0   9   9       53.02       48.58      8.21 o 
   1   9   9       70.56       67.13     10.09 o 
   2   9   9       41.96       21.89      8.82 o 
   3   9   9        0.00       13.92      9.32 o 
   4   9   9        1.00       -8.36      8.36 o 
   5   9   9        2.25       -3.69     12.40 o 
 -11  10   9        0.06        1.05      7.94 o 
 -10  10   9       55.29       53.65      9.50 o 
  -9  10   9       98.36      139.62     15.43 o 
  -8  10   9       11.53       14.07      6.23 o 
  -7  10   9       25.47        9.63      5.64 o 
  -6  10   9        0.66       11.63      5.70 o 
  -5  10   9        3.14        0.42      5.88 o 
  -4  10   9      272.02      240.55     12.24 o 
  -3  10   9       13.89       16.27      6.46 o 
  -2  10   9       94.51      100.31      9.60 o 
  -1  10   9       59.40       56.74      9.75 o 
   0  10   9       40.65       22.90      7.10 o 
   1  10   9      162.33      171.44     13.01 o 
   2  10   9        4.99        4.68      7.43 o 
   3  10   9        2.26        3.26     14.57 o 
   4  10   9       21.79       21.21      9.87 o 
   5  10   9        0.00       -5.48      8.69 o 
 -11  11   9       45.68       21.63      9.21 o 
 -10  11   9       39.38       39.84      9.73 o 
  -9  11   9        4.56        9.73      6.90 o 
  -8  11   9       12.10        6.04      5.81 o 
  -7  11   9       33.45       45.81      8.60 o 
  -6  11   9      213.52      216.56     10.97 o 
  -5  11   9        5.64       10.75      6.59 o 
  -4  11   9        1.44        3.44      7.80 o 
  -3  11   9       14.77       12.45      6.49 o 
  -2  11   9       21.65       21.94     10.57 o 
  -1  11   9       36.57       32.13      7.40 o 
   0  11   9       86.63       76.56     11.21 o 
   1  11   9       89.86       80.25     10.63 o 
   2  11   9        5.56        6.33      8.96 o 
   3  11   9        3.84      -10.42     10.42 o 
   4  11   9       11.97       29.97     10.51 o 
   5  11   9        0.85       -7.89     17.16 o 
 -11  12   9      174.94      169.89     15.44 o 
 -10  12   9        9.13       15.05      8.31 o 
  -9  12   9        0.08        6.63     11.03 o 
  -8  12   9       26.99       15.61      6.15 o 
  -7  12   9        0.13       -1.27      5.29 o 
  -6  12   9        3.50        5.82      5.54 o 
  -5  12   9      181.23      168.68     11.21 o 
  -4  12   9      145.89      152.09     11.18 o 
  -3  12   9      118.26      101.33      9.67 o 
  -2  12   9       31.87       16.22      6.69 o 
  -1  12   9      272.50      272.10     13.35 o 
   0  12   9        4.54        8.74      8.83 o 
   1  12   9       11.88       19.02      7.20 o 
   2  12   9        0.19       -7.48      7.48 o 
   3  12   9       19.88       21.83     12.06 o 
   4  12   9        1.34        0.91      9.06 o 
 -10  13   9        0.51        1.07     10.17 o 
  -9  13   9       24.93       18.47      8.44 o 
  -8  13   9       15.52       34.13      6.89 o 
  -7  13   9       28.66       26.84      6.45 o 
  -6  13   9        0.04        1.03      5.13 o 
  -5  13   9       91.42       62.70      8.29 o 
  -4  13   9       84.68       90.14      9.23 o 
  -3  13   9        0.75       -1.15      6.13 o 
  -2  13   9       25.83       45.86      7.91 o 
  -1  13   9      153.24      136.92     10.56 o 
   0  13   9      132.19      157.61     16.45 o 
   1  13   9      262.28      253.90     15.17 o 
   2  13   9        0.10       -7.01      7.01 o 
   3  13   9       17.52       18.88      9.83 o 
   4  13   9        1.28        6.60      8.75 o 
 -10  14   9       48.69       41.44     11.78 o 
  -9  14   9        9.14       12.22      8.23 o 
  -8  14   9       48.62       46.37      7.90 o 
  -7  14   9       57.07       61.49      7.76 o 
  -6  14   9      272.46      253.27     11.71 o 
  -5  14   9        4.76       -4.21      5.71 o 
  -4  14   9       26.46       32.67      7.23 o 
  -3  14   9        3.35        2.88      6.10 o 
  -2  14   9       14.82       23.68      7.22 o 
  -1  14   9      218.32      258.13     13.20 o 
   0  14   9        4.37       11.22      7.39 o 
   1  14   9        3.62       18.55      8.12 o 
   2  14   9       16.81       19.34      9.21 o 
   3  14   9        4.78        7.28     13.04 o 
   4  14   9       15.69       17.87      9.65 o 
 -10  15   9       32.31       24.95      9.17 o 
  -9  15   9        0.04       -7.27      7.27 o 
  -8  15   9      177.50      185.94     12.01 o 
  -7  15   9      236.67      235.79     16.49 o 
  -6  15   9        7.23        5.79      5.82 o 
  -5  15   9       18.68       23.30      8.94 o 
  -4  15   9      223.01      192.39     11.59 o 
  -3  15   9        1.31        1.68      6.15 o 
  -2  15   9      160.74      180.58     11.52 o 
  -1  15   9        6.91       25.39      9.20 o 
   0  15   9       16.26       11.86     11.68 o 
   1  15   9       12.19       14.50      7.77 o 
   2  15   9       36.16       37.28     10.60 o 
   3  15   9        6.29        2.49      8.47 o 
   4  15   9        4.67       -5.59      8.49 o 
 -10  16   9        9.75       18.06      8.80 o 
  -9  16   9       27.38       21.91      7.76 o 
  -8  16   9       99.18      116.07     10.25 o 
  -7  16   9        5.16        8.96      6.43 o 
  -6  16   9        9.22       10.70      5.95 o 
  -5  16   9      455.20      490.08     16.71 o 
  -4  16   9       33.54       56.95      8.35 o 
  -3  16   9        0.65        2.79      6.42 o 
  -2  16   9        2.06        6.65      7.28 o 
  -1  16   9       28.05       10.53      7.28 o 
   0  16   9        0.78        4.15      7.12 o 
   1  16   9        3.03       -0.03      7.24 o 
   2  16   9        2.25        0.90      7.99 o 
   3  16   9        2.06        6.70     16.23 o 
  -9  17   9      106.64      108.88     11.92 o 
  -8  17   9       16.95       25.25      7.69 o 
  -7  17   9       15.58        8.18      9.54 o 
  -6  17   9        3.76       20.42      6.74 o 
  -5  17   9      482.63      467.19     16.38 o 
  -4  17   9        9.46        6.23      6.51 o 
  -3  17   9      115.45      116.84     12.88 o 
  -2  17   9        9.56       13.73      7.52 o 
  -1  17   9      117.94      137.35     12.04 o 
   0  17   9       39.77       22.30      8.38 o 
   1  17   9       47.99       59.08      9.68 o 
   2  17   9        3.07        9.87      8.05 o 
   3  17   9        4.01        0.42      8.79 o 
  -9  18   9      156.60      158.44     11.66 o 
  -8  18   9       19.92       15.07      7.52 o 
  -7  18   9        0.05        1.84      6.35 o 
  -6  18   9       67.00       92.38      9.96 o 
  -5  18   9       21.40       26.82      8.23 o 
  -4  18   9        0.00       10.00      7.46 o 
  -3  18   9       35.90       29.31      8.23 o 
  -2  18   9       54.47       50.80      9.36 o 
  -1  18   9       25.89       26.10     14.07 o 
   0  18   9      360.40      360.53     17.25 o 
   1  18   9        0.17        1.21      7.30 o 
   2  18   9       16.69        2.53      8.36 o 
   3  18   9       62.01       60.99     11.95 o 
  -8  19   9       66.66       85.68      9.69 o 
  -7  19   9       89.37       82.01      9.35 o 
  -6  19   9        5.76        9.27      6.46 o 
  -5  19   9      587.33      612.38     25.51 o 
  -4  19   9      400.36      361.01     23.52 o 
  -3  19   9        0.00        0.74      6.97 o 
  -2  19   9        0.01       -5.04      6.96 o 
  -1  19   9       15.52        6.26      7.35 o 
   0  19   9       23.88       16.19     11.99 o 
   1  19   9        5.56        4.03      7.53 o 
   2  19   9        4.12       13.31      7.89 o 
  -8  20   9        6.63        1.55      6.45 o 
  -7  20   9       43.85       35.00      8.82 o 
  -6  20   9        3.59       12.97      7.34 o 
  -5  20   9      274.62      304.07     15.88 o 
  -4  20   9      135.00      169.93     14.48 o 
  -3  20   9       70.77       70.42     11.53 o 
  -2  20   9       62.34       49.65      9.11 o 
  -1  20   9      115.15      100.84     11.17 o 
   0  20   9        1.12       -4.89      7.12 o 
   1  20   9       42.74       51.55     11.61 o 
   2  20   9       49.98       54.49     12.73 o 
  -7  21   9       54.99       50.59      9.12 o 
  -6  21   9      109.74      108.48     15.31 o 
  -5  21   9       19.81       18.01      7.65 o 
  -4  21   9      165.44      161.35     14.26 o 
  -3  21   9       62.36       36.85      9.93 o 
  -2  21   9        0.27        9.90      8.21 o 
  -1  21   9        3.90       -6.63      6.63 o 
   0  21   9        3.17       -2.92      8.80 o 
   1  21   9       10.34       12.01      8.30 o 
  -7  22   9      113.70      117.74     11.28 o 
  -6  22   9        1.65        9.15      6.90 o 
  -5  22   9        2.34       -4.29      6.40 o 
  -4  22   9       34.37       26.52     10.26 o 
  -3  22   9        2.11       -7.28      7.28 o 
  -2  22   9        5.77       -2.93      8.52 o 
  -1  22   9        1.49        3.50      8.25 o 
   0  22   9       21.00       13.58      9.51 o 
  -6  23   9       56.67       44.92      8.98 o 
  -5  23   9        8.01       20.07      7.56 o 
  -4  23   9       21.28       36.41      9.88 o 
  -3  23   9      130.47      126.22     13.09 o 
  -2  23   9       34.59       40.00     10.18 o 
  -1  23   9       37.70       28.65      9.54 o 
   0  23   9        0.25       -7.48      7.61 o 
  -4  24   9       12.28        2.91      8.17 o 
  -3  24   9       25.24       28.56      9.37 o 
  -2  24   9       78.87       65.81     11.03 o 
 -10   0  10       17.76        8.28     13.15 o 
  -9   0  10       44.47       70.00     16.11 o 
  -8   0  10       66.01       55.59     14.81 o 
  -7   0  10       15.81       23.46     22.77 o 
  -6   0  10      482.16      522.42     29.79 o 
  -5   0  10        6.49        2.36     11.24 o 
  -4   0  10       57.79       55.40     22.11 o 
  -3   0  10      202.91      184.10     19.60 o 
  -2   0  10        0.99       14.16     14.85 o 
  -1   0  10        0.86       13.89     15.55 o 
   0   0  10      203.40      204.41     21.70 o 
   1   0  10        3.66       -9.53      9.53 o 
   2   0  10       10.52        7.01     11.69 o 
   3   0  10       16.47       39.76     14.78 o 
   4   0  10       21.42       -8.44     11.55 o 
 -10   1  10        2.16       12.17      8.96 o 
  -9   1  10       33.37       21.51      9.21 o 
  -8   1  10        4.42       -7.31      7.72 o 
  -7   1  10       43.71       41.10      9.51 o 
  -6   1  10      110.42      119.50     12.48 o 
  -5   1  10        9.47       13.76      8.35 o 
  -4   1  10       29.86       25.60      8.53 o 
  -3   1  10       68.35       64.87     10.35 o 
  -2   1  10       12.33       19.91      8.42 o 
  -1   1  10       44.42       68.96     19.36 o 
   0   1  10       15.23       17.52      9.05 o 
   1   1  10       33.75       31.80      9.55 o 
   2   1  10       10.70        0.75      7.99 o 
   3   1  10       16.71       19.14      8.83 o 
   4   1  10       29.58       35.87      9.92 o 
 -10   2  10      125.52      190.88     30.75 o 
  -9   2  10      176.11      220.50     16.75 o 
  -8   2  10        0.19        9.56      8.17 o 
  -7   2  10        0.03       -6.84      6.84 o 
  -6   2  10        1.65       20.11     10.43 o 
  -5   2  10       63.28       77.75     10.70 o 
  -4   2  10      121.39      127.24     12.35 o 
  -3   2  10       13.23        2.93     17.38 o 
  -2   2  10      206.76      224.47     17.90 o 
  -1   2  10      336.43      310.38     16.92 o 
   0   2  10        4.50       10.17     14.49 o 
   1   2  10        5.47       10.89      8.49 o 
   2   2  10       51.14       72.66     11.23 o 
   3   2  10        8.77       19.56      9.10 o 
   4   2  10        0.89        5.10      8.61 o 
 -10   3  10      432.23      384.37     19.86 o 
  -9   3  10        0.05        3.14      7.34 o 
  -8   3  10       11.67       13.88      7.82 o 
  -7   3  10        0.59       -6.21      6.39 o 
  -6   3  10      204.20      182.99     14.20 o 
  -5   3  10       82.58       72.70     10.65 o 
  -4   3  10      110.87      101.01     11.63 o 
  -3   3  10        1.19        5.06      8.99 o 
  -2   3  10       46.07       47.57      9.65 o 
  -1   3  10       14.56        8.96      8.19 o 
   0   3  10       24.94       24.28      9.13 o 
   1   3  10      305.00      279.98     16.91 o 
   2   3  10        5.08        5.05      7.99 o 
   3   3  10        4.32        6.83     14.48 o 
 -10   4  10       20.30       36.00      9.16 o 
  -9   4  10       13.32        6.40      7.69 o 
  -8   4  10       37.31        7.82      7.56 o 
  -7   4  10       40.01       48.24      8.72 o 
  -6   4  10        1.05       -4.25      6.70 o 
  -5   4  10       26.95       31.63      9.03 o 
  -4   4  10      123.27      115.72     13.19 o 
  -3   4  10       20.20       15.22      8.05 o 
  -2   4  10      273.55      278.91     16.24 o 
  -1   4  10       83.58       95.39     11.67 o 
   0   4  10        3.61       10.46      8.58 o 
   1   4  10      193.60      214.22     15.29 o 
   2   4  10      159.56      147.44     13.69 o 
   3   4  10        0.36       -1.95      8.93 o 
 -10   5  10        7.79       13.83      9.59 o 
  -9   5  10       73.59       96.37     11.05 o 
  -8   5  10       31.05       40.29      8.85 o 
  -7   5  10       30.48       21.97      8.19 o 
  -6   5  10        6.23        6.77      7.06 o 
  -5   5  10       80.32       83.66     10.12 o 
  -4   5  10        5.77       10.00      8.32 o 
  -3   5  10      228.95      226.04     14.85 o 
  -2   5  10      112.98      111.33     12.08 o 
  -1   5  10       72.17       68.49     10.74 o 
   0   5  10      392.44      420.25     27.15 o 
   1   5  10       24.10       19.75     10.18 o 
   2   5  10       91.36       80.83     11.75 o 
   3   5  10        0.00       -7.52      7.52 o 
 -10   6  10      224.41      283.71     15.66 o 
  -9   6  10       44.22       57.71      9.54 o 
  -8   6  10       45.32       68.57      9.74 o 
  -7   6  10       18.36        7.08      6.85 o 
  -6   6  10       13.38       16.03      7.32 o 
  -5   6  10       27.96       34.40      8.24 o 
  -4   6  10        2.40       -7.44      7.44 o 
  -3   6  10       23.20       33.67      9.20 o 
  -2   6  10        9.26       28.54      9.00 o 
  -1   6  10       67.00       80.58     11.14 o 
   0   6  10      726.21      733.06     24.46 o 
   1   6  10       22.23       22.57      9.47 o 
   2   6  10        0.39       12.67      8.71 o 
   3   6  10        2.15       15.55      8.84 o 
 -10   7  10      130.56      128.42     14.74 o 
  -9   7  10        2.41       -3.09      7.22 o 
  -8   7  10        4.50       -1.30      6.67 o 
  -7   7  10        1.57       -2.64      6.82 o 
  -6   7  10       13.76       15.05      7.19 o 
  -5   7  10        0.58       -3.03      6.65 o 
  -4   7  10       23.12       33.28      8.07 o 
  -3   7  10       31.37       39.85     12.64 o 
  -2   7  10        1.32       -0.71      7.27 o 
  -1   7  10       84.93       69.57     10.81 o 
   0   7  10       14.03       13.51      9.91 o 
   1   7  10       64.67       76.00     11.47 o 
   2   7  10       12.54        8.03      9.98 o 
   3   7  10       19.39       15.32      8.86 o 
 -10   8  10        6.10       -1.22      9.11 o 
  -9   8  10        0.18       -6.71      6.71 o 
  -8   8  10        9.10        4.81      7.12 o 
  -7   8  10       98.66       91.72     10.52 o 
  -6   8  10       40.64       47.04      8.35 o 
  -5   8  10       52.07       53.16      8.66 o 
  -4   8  10       69.51       61.16     10.80 o 
  -3   8  10        4.46       -0.22      6.46 o 
  -2   8  10        0.00        3.27      8.43 o 
  -1   8  10       29.24       32.37     10.83 o 
   0   8  10      420.66      436.38     24.65 o 
   1   8  10        3.89       -1.74      8.08 o 
   2   8  10        6.39       -7.71      7.71 o 
   3   8  10        3.24        7.87     10.05 o 
 -10   9  10       10.04        5.35      8.58 o 
  -9   9  10       12.09       27.93      9.08 o 
  -8   9  10        0.26        7.31      7.03 o 
  -7   9  10       51.33       56.42      9.21 o 
  -6   9  10        5.11        4.75      5.87 o 
  -5   9  10       34.22       35.15      8.23 o 
  -4   9  10       13.97       18.42      7.64 o 
  -3   9  10      148.93      161.71     12.01 o 
  -2   9  10       79.04       88.65     10.98 o 
  -1   9  10      119.67      132.93     15.77 o 
   0   9  10        1.37        9.91      8.17 o 
   1   9  10        6.66       -0.58      8.14 o 
   2   9  10        0.25       -3.32      9.11 o 
   3   9  10       12.47       -1.61      9.63 o 
  -9  10  10        0.97        4.72      7.19 o 
  -8  10  10       15.50       17.51      7.56 o 
  -7  10  10        3.06        0.16      6.81 o 
  -6  10  10       73.68       70.22      8.42 o 
  -5  10  10       32.19       43.84      8.40 o 
  -4  10  10        0.12       -2.86      6.55 o 
  -3  10  10        5.84        9.71      6.97 o 
  -2  10  10       26.00       25.28     10.35 o 
  -1  10  10       61.00       72.96     10.99 o 
   0  10  10        0.90       -1.53      7.92 o 
   1  10  10       24.27        8.80     10.32 o 
   2  10  10        3.90        4.22      9.76 o 
   3  10  10       11.90       11.44     10.34 o 
  -9  11  10       30.24       40.08      8.83 o 
  -8  11  10       68.59       86.52     10.48 o 
  -7  11  10        2.33        7.68      6.23 o 
  -6  11  10      148.65      155.78     10.60 o 
  -5  11  10        3.54       -0.61      6.39 o 
  -4  11  10        2.73        7.91      7.03 o 
  -3  11  10       22.31       13.61      7.14 o 
  -2  11  10        8.76        6.46      6.91 o 
  -1  11  10       14.47       20.43      8.93 o 
   0  11  10       22.81       21.95      8.74 o 
   1  11  10      147.11      161.18     16.10 o 
   2  11  10        2.41       -2.00      8.87 o 
  -9  12  10        2.71       -1.98      8.48 o 
  -8  12  10        0.84        4.29      7.04 o 
  -7  12  10        4.68       -0.39      5.80 o 
  -6  12  10       82.92       80.16      8.64 o 
  -5  12  10       20.90       26.59      7.94 o 
  -4  12  10       95.76      109.50     10.43 o 
  -3  12  10       70.36       97.23     10.28 o 
  -2  12  10        0.01        2.41      8.75 o 
  -1  12  10      160.75      178.58     13.98 o 
   0  12  10       40.19       52.47     11.73 o 
   1  12  10       43.94       57.46     12.17 o 
   2  12  10       77.43       50.10     11.71 o 
  -9  13  10       32.64       31.81      9.62 o 
  -8  13  10       12.22       28.88      9.09 o 
  -7  13  10      304.20      356.36     14.57 o 
  -6  13  10       39.44       34.25      7.39 o 
  -5  13  10       34.30       28.15      7.84 o 
  -4  13  10       81.42      104.59     10.62 o 
  -3  13  10        1.36        2.37      6.62 o 
  -2  13  10        2.31        5.22      6.92 o 
  -1  13  10       13.17        5.49      9.54 o 
   0  13  10        3.72       -3.93      8.72 o 
   1  13  10       21.16       27.66     10.07 o 
   2  13  10        0.61        2.69      9.48 o 
  -8  14  10       93.66      108.22     12.62 o 
  -7  14  10        0.31        7.31      6.23 o 
  -6  14  10       25.23       13.52      6.40 o 
  -5  14  10      156.93      155.04     11.60 o 
  -4  14  10       37.02       45.70      8.61 o 
  -3  14  10        4.50        1.64      6.77 o 
  -2  14  10        3.68       12.81      7.46 o 
  -1  14  10       15.28       12.63      8.20 o 
   0  14  10       34.92       18.48     12.85 o 
   1  14  10        0.35       -7.83      8.81 o 
  -8  15  10       60.69       50.94     11.25 o 
  -7  15  10        0.16        0.37      6.52 o 
  -6  15  10        8.11        9.89      6.40 o 
  -5  15  10       26.14       35.36      8.26 o 
  -4  15  10       19.90       15.72      7.45 o 
  -3  15  10       25.27       19.38      7.64 o 
  -2  15  10       11.98       10.45      8.08 o 
  -1  15  10        2.72        3.19      8.18 o 
   0  15  10        0.09       11.05      9.23 o 
   1  15  10        0.13        3.19      9.09 o 
  -7  16  10       38.38       28.11      7.78 o 
  -6  16  10       32.80       26.52      8.59 o 
  -5  16  10        0.11        0.73      6.99 o 
  -4  16  10       22.61       21.87      7.79 o 
  -3  16  10       21.06       23.30      8.49 o 
  -2  16  10        2.08       -2.26      7.60 o 
  -1  16  10       11.81       13.76      8.40 o 
   0  16  10       35.81       18.16     10.61 o 
   1  16  10        9.40       13.06      9.82 o 
  -7  17  10        0.32       12.53      7.22 o 
  -6  17  10       53.63       53.33      9.84 o 
  -5  17  10      159.84      205.63     14.52 o 
  -4  17  10       18.50       21.34      8.40 o 
  -3  17  10        0.37        3.06      7.84 o 
  -2  17  10        4.67       16.78      8.42 o 
  -1  17  10        0.51        3.49      7.88 o 
   0  17  10        2.42       -0.79      7.81 o 
  -6  18  10        0.48       -6.47      6.47 o 
  -5  18  10      149.93      127.30     14.42 o 
  -4  18  10        1.67       -8.31      8.37 o 
  -3  18  10       89.07       93.87     11.45 o 
  -2  18  10      146.17      169.89     13.82 o 
  -1  18  10        9.45        8.51      8.21 o 
  -5  19  10      176.04      141.17     15.02 o 
  -4  19  10       11.82       13.50      9.56 o 
  -3  19  10       13.13       16.53      9.67 o 
  -2  19  10        3.86       12.67      8.49 o 
  -1  19  10       21.41       26.52      9.27 o 
  -4  20  10       23.42       41.28     11.11 o 
  -3  20  10        7.66       11.48      9.52 o 
  -8   1  11        1.25       -7.01      8.06 o 
  -7   1  11       16.73       -7.14      7.87 o 
  -6   1  11        0.03       -1.59      8.15 o 
  -5   1  11        0.13        1.04      7.83 o 
  -4   1  11       40.12       31.99      9.87 o 
  -3   1  11        9.11       -7.57      8.38 o 
  -2   1  11        0.02       -7.72      7.72 o 
  -1   1  11       16.35        3.00      8.59 o 
   0   1  11        3.50       20.53      9.66 o 
   1   1  11       14.86        5.89      9.14 o 
  -8   2  11       11.43       -4.87      8.70 o 
  -7   2  11        7.38       -4.58      8.32 o 
  -6   2  11       51.34       68.29     11.45 o 
  -5   2  11        0.04        7.79      8.66 o 
  -4   2  11       52.21       43.08     10.26 o 
  -3   2  11        9.74       12.16      9.46 o 
  -2   2  11       26.34       24.03     10.42 o 
  -1   2  11       10.18        0.60      8.20 o 
   0   2  11       80.43       92.54     12.98 o 
   1   2  11       10.67        6.57      9.29 o 
  -8   3  11        0.08        6.82      8.87 o 
  -7   3  11       98.07       99.54     12.99 o 
  -6   3  11       41.49       25.77      9.65 o 
  -5   3  11      105.63      112.72     14.80 o 
  -4   3  11        1.93       12.19      8.64 o 
  -3   3  11        7.84        0.83      8.72 o 
  -2   3  11        2.45        8.65     10.56 o 
  -1   3  11       35.60       33.52     10.17 o 
   0   3  11        9.55       37.43     10.45 o 
   1   3  11      204.04      161.32     15.09 o 
  -8   4  11        4.72        0.72      8.68 o 
  -7   4  11        3.15       15.10      8.95 o 
  -6   4  11       11.21       11.55      8.98 o 
  -5   4  11       17.34        7.83      8.88 o 
  -4   4  11       23.03       25.15      9.30 o 
  -3   4  11        0.78       13.94     10.48 o 
  -2   4  11       59.02       52.17     10.85 o 
  -1   4  11      293.25      265.06     17.35 o 
   0   4  11       51.19       44.80     10.70 o 
   1   4  11      129.35      120.94     13.78 o 
  -8   5  11       21.56        6.17     10.01 o 
  -7   5  11       48.21       40.17     10.47 o 
  -6   5  11        0.05       -2.47      9.50 o 
  -5   5  11        0.11       -7.65      7.65 o 
  -4   5  11        0.04        2.49      8.06 o 
  -3   5  11        0.40       16.49      9.11 o 
  -2   5  11        2.11       -7.13      7.13 o 
  -1   5  11        1.11       17.49      9.54 o 
   0   5  11      321.21      239.00     16.80 o 
  -8   6  11       27.61       49.68     10.98 o 
  -7   6  11        8.96       16.94      9.17 o 
  -6   6  11       26.56       15.16      9.37 o 
  -5   6  11        9.30       15.81      9.28 o 
  -4   6  11        0.19        7.68      8.61 o 
  -3   6  11       35.94       20.47      9.04 o 
  -2   6  11       10.78        1.24      7.87 o 
  -1   6  11       49.39       35.49     10.50 o 
   0   6  11      135.44      157.05     14.89 o 
  -8   7  11       38.54       61.72     11.58 o 
  -7   7  11       39.55       19.28      9.15 o 
  -6   7  11       66.32       62.01     11.14 o 
  -5   7  11        7.01       -3.01      8.15 o 
  -4   7  11       82.86       91.97     12.36 o 
  -3   7  11        1.74       -0.49      9.22 o 
  -2   7  11        7.85       -0.82      8.73 o 
  -1   7  11        8.82       29.26     11.32 o 
   0   7  11        6.85       11.17      9.32 o 
  -7   8  11        3.22       -3.59      8.37 o 
  -6   8  11        0.14       -0.37      8.62 o 
  -5   8  11       12.18       -2.91      8.53 o 
  -4   8  11        3.02       -7.55      7.55 o 
  -3   8  11        1.60        0.96      9.30 o 
  -2   8  11       27.55       10.74      8.96 o 
  -1   8  11        0.57        9.07      9.20 o 
   0   8  11       31.02       23.98     10.45 o 
  -7   9  11       66.39       61.96     10.23 o 
  -6   9  11        6.60       22.93      9.42 o 
  -5   9  11        1.91        2.08      8.26 o 
  -4   9  11        5.10        0.04      8.38 o 
  -3   9  11        0.46        1.78      8.22 o 
  -2   9  11        0.00       -7.58      7.58 o 
  -1   9  11        0.32        8.15      9.06 o 
   0   9  11       67.64       72.10     11.91 o 
  -7  10  11        0.92        1.46      7.86 o 
  -6  10  11        2.68       -1.91      7.25 o 
  -5  10  11        0.24       -0.90      7.86 o 
  -4  10  11        8.03       -3.59      8.08 o 
  -3  10  11       12.12       13.62      8.88 o 
  -2  10  11       23.35       10.60     12.06 o 
  -1  10  11       52.49       69.40     11.98 o 
  -6  11  11       38.36       36.37      9.22 o 
  -5  11  11        2.70        8.70      7.84 o 
  -4  11  11        9.86       15.82      8.96 o 
  -3  11  11        1.05        5.56      8.47 o 
  -2  11  11       12.17       11.07      8.68 o 
  -1  11  11       35.64       22.61      9.78 o 
  -6  12  11       14.95       23.29      8.35 o 
  -5  12  11       12.25       14.67      9.14 o 
  -4  12  11        3.23        8.03      8.38 o 
  -3  12  11       41.66       34.38      9.95 o 
  -2  12  11        0.79        4.68      8.95 o 
  -5  13  11       32.16       20.48      8.53 o 
  -4  13  11       13.58       24.63      8.51 o 
  -3  13  11        3.60       -1.94     11.86 o 
                                                 
